# Supplementary material for: (E)-N′-(2,4,6-Trihydroxy­benzyl­idene)isonicotinohydrazide sesquihydrate
Source: Acta Crystallogr Sect E Struct Rep Online. 2010 Apr 28;66(Pt 5):o1202–3. doi: 10.1107/S1600536810014959 (PMC2979176; doi:10.1107/S1600536810014959)
Supplement: Supplementary file 1 [file e-66-o1202-sup1.cif]

##############################################################################
###                                                                        ###
###        Electronic paper (Acta Crystallographica Section E)             ###
###                                                                        ###
##############################################################################
#                                                                            #
# This CIF contains the data in a paper accepted for publication in Acta     #
# Crystallographica Section E. It conforms to the requirements of Notes      #
# for Authors for Section E, and has been peer reviewed under the auspices   #
# of the IUCr Commission on Journals.                                        #
#                                                                            #
# Full details of the Crystallographic Information File format               #
# are given in the paper "The Crystallographic Information File (CIF):       #
# a New Standard Archive File for Crystallography" by S. R. Hall, F. H.      #
# Allen and I. D. Brown [Acta Cryst. (1991), A47, 655-685].                  #
#                                                                            #
# The current version of the core CIF dictionary is obtainable from          #
# ftp://ftp.iucr.org/pub/cif_core.dic. The current version number is 2.4.    #
#                                                                            #
# Software is freely available for graphical display of the structure(s) in  #
# this CIF.  For information consult the CIF home page http://www.iucr.org/  #
# cif/home.html                                                              #
#                                                                            #
# This file may be used for bona fide research purposes within the           #
# scientific community so long as proper attribution is given to the journal # 
# article from which it was obtained.                                        #
#                                                                            #
##############################################################################
                                             
data_global
_audit_creation_method     'form.cif (version 2.0)'
_journal_data_validation_number     ?
_journal_date_recd_electronic     2010-03-17
_journal_date_accepted     2010-04-23
_journal_name_full     'Acta Crystallographica, Section E'
_journal_year     2010
_journal_volume     66
_journal_issue      5
_journal_page_first     o1202
_journal_page_last     o1203
_journal_paper_category     QO
_journal_coeditor_code     IS2532
_publ_contact_author_name     'Prof. Fun, Hoong-Kun'
_publ_contact_author_address
;
      X-ray Crystallography Unit
      School of Physics
      Universiti Sains Malaysia
      11800 USM, Penang
      MALAYSIA
;
_publ_contact_author_email     'hkfun@usm.my'
_publ_contact_author_fax     '604 6579150'
_publ_contact_author_phone     '604 6533652'
_publ_section_title
;
(<i>E</i>)-<i>N</i>'-(2,4,6-Trihydroxybenzylidene)isonicotinohydrazide
sesquihydrate
;
loop_
    _publ_author_name
    _publ_author_footnote
    _publ_author_address
    'H. S. Naveenkumar' ?
;
      School of Pharmaceutical Sciences
      Universiti Sains Malaysia
      11800 USM, Penang
      Malaysia
;
    'Amirin Sadikun'
;
      Additional correspondence author, e-mail: amirin@usm.my.
;
;
      School of Pharmaceutical Sciences
      Universiti Sains Malaysia
      11800 USM, Penang
      Malaysia
;
    'Pazilah Ibrahim' ?
;
      School of Pharmaceutical Sciences
      Universiti Sains Malaysia
      11800 USM, Penang
      Malaysia
;
    'Wan-Sin Loh'
;
      Thomson Reuters ResearcherID: C-7581-2009.
;
;
      X-ray Crystallography Unit
      School of Physics
      Universiti Sains Malaysia
      11800 USM, Penang
      Malaysia
;
    'Hoong-Kun Fun'
;
      Thomson Reuters ResearcherID: A-3561-2009.
;
;
      X-ray Crystallography Unit
      School of Physics
      Universiti Sains Malaysia
      11800 USM, Penang
      Malaysia
;
data_I
_audit_creation_method     SHELXL-97
_chemical_name_systematic
;
(<i>E</i>)-<i>N</i>'-(2,4,6-Trihydroxybenzylidene)isonicotinohydrazide
sesquihydrate
;
_chemical_name_common     ?
_chemical_formula_moiety     'C13 H11 N3 O4, 1.5(H2 O)'
_chemical_formula_sum     'C13 H14 N3 O5.5'
_chemical_formula_iupac     'C13 H11 N3 O4, 1.5H2 O'
_chemical_formula_weight     300.27
_chemical_melting_point     ?
_symmetry_cell_setting     Monoclinic
_symmetry_space_group_name_H-M     'P 21/c'
_symmetry_space_group_name_Hall     '-P 2ybc'
loop_
    _symmetry_equiv_pos_as_xyz
    'x, y, z'
    '-x, y+1/2, -z+1/2'
    '-x, -y, -z'
    'x, -y-1/2, z-1/2'
_cell_length_a     8.46390(10)
_cell_length_b     13.2279(2)
_cell_length_c     13.4363(2)
_cell_angle_alpha     90.00
_cell_angle_beta     120.0370(10)
_cell_angle_gamma     90.00
_cell_volume     1302.30(3)
_cell_formula_units_Z     4
_cell_measurement_reflns_used     6535
_cell_measurement_theta_min     2.33
_cell_measurement_theta_max     29.99
_cell_measurement_temperature     100.00(10)
_exptl_crystal_description     'block'
_exptl_crystal_colour     'brown'
_exptl_crystal_size_max     0.48
_exptl_crystal_size_mid     0.46
_exptl_crystal_size_min     0.19
_exptl_crystal_density_diffrn     1.531
_exptl_crystal_density_meas     ?
_exptl_crystal_density_method     'not measured'
_exptl_crystal_F_000     628
_exptl_absorpt_coefficient_mu     0.122
_exptl_absorpt_correction_type     'multi-scan'
_exptl_absorpt_process_details     '(<i>SADABS</i>; Bruker, 2009)'
_exptl_absorpt_correction_T_min     0.9442
_exptl_absorpt_correction_T_max     0.9770
_exptl_special_details
;
The crystal was placed in the cold stream of an Oxford Cryosystems Cobra
open-flow nitrogen cryostat (Cosier & Glazer, 1986) operating at 100.0(1) K.
;
_diffrn_ambient_temperature     100.00(10)
_diffrn_radiation_type     MoK\a
_diffrn_radiation_wavelength     0.71073
_diffrn_radiation_source     'fine-focus sealed tube'
_diffrn_radiation_monochromator     graphite
_diffrn_measurement_device_type
;
Bruker SMART APEXII CCD area-detector diffractometer
;
_diffrn_measurement_method     '\f and \w scans'
_diffrn_detector_area_resol_mean     ?
_diffrn_reflns_number     14912
_diffrn_reflns_av_R_equivalents     0.0245
_diffrn_reflns_av_sigmaI/netI     0.0235
_diffrn_reflns_theta_min     2.33
_diffrn_reflns_theta_max     30.04
_diffrn_reflns_theta_full     30.04
_diffrn_measured_fraction_theta_max     0.997
_diffrn_measured_fraction_theta_full     0.997
_diffrn_reflns_limit_h_min     -11
_diffrn_reflns_limit_h_max     9
_diffrn_reflns_limit_k_min     -16
_diffrn_reflns_limit_k_max     18
_diffrn_reflns_limit_l_min     -18
_diffrn_reflns_limit_l_max     18
_diffrn_standards_number     0
_diffrn_standards_interval_count     .
_diffrn_standards_interval_time     .
_diffrn_standards_decay_%     ?
_refine_special_details
;
Refinement of <i>F</i>^2^ against ALL reflections. The weighted <i>R</i>-factor
wR and goodness of fit <i>S</i> are based on <i>F</i>^2^, conventional
<i>R</i>-factors <i>R</i> are based on <i>F</i>, with <i>F</i> set to zero for
negative <i>F</i>^2^. The threshold expression of <i>F</i>^2^ >
\s(<i>F</i>^2^) is used only for calculating <i>R</i>-factors(gt) etc. and is
not relevant to the choice of reflections for refinement. <i>R</i>-factors
based on <i>F</i>^2^ are statistically about twice as large as those based on
<i>F</i>, and <i>R</i>- factors based on ALL data will be even larger.
;
_reflns_number_total     3795
_reflns_number_gt     3090
_reflns_threshold_expression     I>2\s(I)
_refine_ls_structure_factor_coef     Fsqd
_refine_ls_matrix_type     full
_refine_ls_R_factor_all     0.0557
_refine_ls_R_factor_gt     0.0449
_refine_ls_wR_factor_gt     0.1289
_refine_ls_wR_factor_ref     0.1389
_refine_ls_goodness_of_fit_ref     1.050
_refine_ls_restrained_S_all     1.050
_refine_ls_number_reflns     3795
_refine_ls_number_parameters     244
_refine_ls_number_restraints     0
_refine_ls_hydrogen_treatment     mixed
_refine_ls_weighting_scheme     calc
_refine_ls_weighting_details
         'calc w=1/[\s^2^(Fo^2^)+(0.0860P)^2^+0.1988P] where P=(Fo^2^+2Fc^2^)/3'
_atom_sites_solution_hydrogens     geom
_atom_sites_solution_primary     direct
_atom_sites_solution_secondary     difmap
_refine_ls_shift/su_max     0.001
_refine_ls_shift/su_mean     0.000
_refine_diff_density_max     0.381
_refine_diff_density_min     -0.384
_refine_ls_extinction_method     none
_refine_ls_extinction_coef     ?
loop_
    _atom_type_symbol
    _atom_type_description
    _atom_type_scat_dispersion_real
    _atom_type_scat_dispersion_imag
    _atom_type_scat_source
    'C' 'C' 0.0033 0.0016
                         'International Tables Vol C Tables 4.2.6.8 and 6.1.1.4'
    'H' 'H' 0.0000 0.0000
                         'International Tables Vol C Tables 4.2.6.8 and 6.1.1.4'
    'N' 'N' 0.0061 0.0033
                         'International Tables Vol C Tables 4.2.6.8 and 6.1.1.4'
    'O' 'O' 0.0106 0.0060
                         'International Tables Vol C Tables 4.2.6.8 and 6.1.1.4'
_computing_data_collection     '<i>APEX2</i> (Bruker, 2009)'
_computing_cell_refinement     '<i>SAINT</i> (Bruker, 2009)'
_computing_data_reduction     '<i>SAINT</i> (Bruker, 2009)'
_computing_structure_solution     '<i>SHELXTL</i> (Sheldrick, 2008)'
_computing_structure_refinement     '<i>SHELXTL</i> (Sheldrick, 2008)'
_computing_molecular_graphics     '<i>SHELXTL</i> (Sheldrick, 2008)'
_computing_publication_material
;
<i>SHELXTL</i> (Sheldrick, 2008) and <i>PLATON</i> (Spek, 2009)
;
loop_
    _atom_site_type_symbol
    _atom_site_label
    _atom_site_fract_x
    _atom_site_fract_y
    _atom_site_fract_z
    _atom_site_U_iso_or_equiv
    _atom_site_adp_type
    _atom_site_calc_flag
    _atom_site_refinement_flags
    _atom_site_occupancy
    _atom_site_disorder_assembly
    _atom_site_disorder_group
    O O1W 0.52172(13) 0.55973(6) 0.31668(9) 0.0306(2) Uani d . 1 . .
    H H1W1 0.4784 0.5243 0.2649 0.046 Uiso d R 1 . .
    H H2W1 0.5174 0.5182 0.3604 0.046 Uiso d R 1 . .
    O O2W 0.4201(3) 0.47492(16) -0.05523(19) 0.0394(5) Uani d P 0.50 . .
    H H1W2 0.4991 0.5075 -0.0609 0.059 Uiso d PR 0.50 . .
    H H2W2 0.4565 0.4623 0.0132 0.059 Uiso d PR 0.50 . .
    O O2 1.48904(12) 0.38723(8) 0.43699(8) 0.0293(2) Uani d . 1 . .
    O O3 1.05057(15) 0.11707(7) 0.32046(9) 0.0306(2) Uani d . 1 . .
    O O4 0.34364(13) 0.43232(6) 0.12386(8) 0.0280(2) Uani d . 1 . .
    C C1 0.99950(15) 0.38970(8) 0.31225(10) 0.0201(2) Uani d . 1 . .
    C C2 1.17860(16) 0.42239(9) 0.35826(11) 0.0232(3) Uani d . 1 . .
    C C3 1.31689(15) 0.35102(9) 0.39166(10) 0.0209(2) Uani d . 1 . .
    C C4 1.27822(16) 0.24762(9) 0.37910(10) 0.0216(2) Uani d . 1 . .
    C C5 1.09857(16) 0.21590(8) 0.33268(9) 0.0193(2) Uani d . 1 . .
    C C6 0.95461(15) 0.28593(8) 0.29762(9) 0.0169(2) Uani d . 1 . .
    C C7 0.76941(16) 0.25025(8) 0.25037(9) 0.0188(2) Uani d . 1 . .
    C C8 0.32356(16) 0.34043(8) 0.13119(10) 0.0192(2) Uani d . 1 . .
    C C9 0.13728(15) 0.29709(8) 0.08915(9) 0.0168(2) Uani d . 1 . .
    C C10 0.09871(15) 0.19404(8) 0.07857(10) 0.0185(2) Uani d . 1 . .
    C C11 -0.08123(16) 0.16375(9) 0.03428(10) 0.0204(2) Uani d . 1 . .
    C C12 -0.18124(17) 0.32760(10) 0.01401(11) 0.0247(3) Uani d . 1 . .
    C C13 -0.00643(17) 0.36473(9) 0.05683(11) 0.0229(2) Uani d . 1 . .
    N N1 0.63769(13) 0.31447(7) 0.21721(8) 0.0204(2) Uani d . 1 . .
    N N2 0.46426(13) 0.27539(8) 0.17637(8) 0.0190(2) Uani d . 1 . .
    N N3 -0.22009(14) 0.22835(8) 0.00221(8) 0.0223(2) Uani d . 1 . .
    O O1 0.86777(13) 0.46088(7) 0.28226(10) 0.0343(3) Uani d . 1 . .
    H H2A 1.208(2) 0.4987(14) 0.3659(15) 0.040(4) Uiso d . 1 . .
    H H4A 1.371(3) 0.1941(13) 0.4038(14) 0.034(4) Uiso d . 1 . .
    H H7A 0.751(2) 0.1759(14) 0.2465(14) 0.038(5) Uiso d . 1 . .
    H H10A 0.191(2) 0.1392(12) 0.1008(14) 0.030(4) Uiso d . 1 . .
    H H11A -0.111(2) 0.0914(12) 0.0240(14) 0.031(4) Uiso d . 1 . .
    H H12A -0.275(3) 0.3696(13) -0.0081(15) 0.038(4) Uiso d . 1 . .
    H H13A 0.015(3) 0.4324(14) 0.0657(15) 0.040(5) Uiso d . 1 . .
    H H1N2 0.456(3) 0.2097(15) 0.1781(16) 0.042(5) Uiso d . 1 . .
    H H1O1 0.763(3) 0.4296(17) 0.2534(18) 0.067(7) Uiso d . 1 . .
    H H1O2 1.567(4) 0.3379(19) 0.460(2) 0.082(8) Uiso d . 1 . .
    H H1O3 1.115(4) 0.083(2) 0.318(2) 0.091(9) Uiso d . 1 . .
loop_
    _atom_site_aniso_label
    _atom_site_aniso_U_11
    _atom_site_aniso_U_22
    _atom_site_aniso_U_33
    _atom_site_aniso_U_12
    _atom_site_aniso_U_13
    _atom_site_aniso_U_23
    O1W 0.0255(5) 0.0203(4) 0.0424(6) -0.0037(3) 0.0141(4) -0.0053(4)
    O2W 0.0331(11) 0.0438(12) 0.0422(12) -0.0075(9) 0.0195(10) -0.0002(9)
    O2 0.0091(4) 0.0362(5) 0.0367(5) -0.0001(3) 0.0070(4) -0.0033(4)
    O3 0.0389(6) 0.0164(4) 0.0446(6) 0.0028(4) 0.0270(5) -0.0006(4)
    O4 0.0243(5) 0.0181(4) 0.0412(5) -0.0043(3) 0.0159(4) 0.0009(3)
    C1 0.0129(5) 0.0171(5) 0.0280(6) 0.0008(4) 0.0084(5) -0.0002(4)
    C2 0.0152(5) 0.0197(5) 0.0339(6) -0.0024(4) 0.0116(5) -0.0053(4)
    C3 0.0104(5) 0.0295(6) 0.0202(5) -0.0005(4) 0.0056(4) -0.0026(4)
    C4 0.0172(6) 0.0261(6) 0.0211(5) 0.0076(4) 0.0092(5) 0.0031(4)
    C5 0.0219(6) 0.0181(5) 0.0193(5) 0.0026(4) 0.0114(5) 0.0009(4)
    C6 0.0137(5) 0.0174(5) 0.0169(5) -0.0011(4) 0.0057(4) -0.0002(4)
    C7 0.0178(5) 0.0200(5) 0.0170(5) -0.0042(4) 0.0076(4) -0.0005(4)
    C8 0.0161(5) 0.0204(5) 0.0195(5) -0.0037(4) 0.0078(4) -0.0004(4)
    C9 0.0139(5) 0.0194(5) 0.0163(5) -0.0016(4) 0.0068(4) 0.0007(4)
    C10 0.0132(5) 0.0200(5) 0.0201(5) -0.0012(4) 0.0067(4) 0.0003(4)
    C11 0.0146(5) 0.0242(6) 0.0206(5) -0.0041(4) 0.0073(4) -0.0024(4)
    C12 0.0169(6) 0.0289(6) 0.0277(6) 0.0051(5) 0.0109(5) 0.0052(5)
    C13 0.0209(6) 0.0202(5) 0.0278(6) 0.0017(4) 0.0124(5) 0.0035(4)
    N1 0.0117(4) 0.0254(5) 0.0200(5) -0.0053(4) 0.0048(4) 0.0015(4)
    N2 0.0114(4) 0.0199(5) 0.0215(5) -0.0052(3) 0.0052(4) 0.0005(3)
    N3 0.0135(4) 0.0324(5) 0.0195(5) -0.0008(4) 0.0073(4) 0.0004(4)
    O1 0.0166(5) 0.0175(4) 0.0695(7) 0.0026(3) 0.0221(5) 0.0055(4)
_geom_special_details
;
All esds (except the esd in the dihedral angle between two l.s. planes) are
estimated using the full covariance matrix. The cell esds are taken into
account individually in the estimation of esds in distances, angles and
torsion angles; correlations between esds in cell parameters are only used
when they are defined by crystal symmetry. An approximate (isotropic)
treatment of cell esds is used for estimating esds involving l.s. planes.
;
loop_
    _geom_bond_atom_site_label_1
    _geom_bond_atom_site_label_2
    _geom_bond_site_symmetry_2
    _geom_bond_distance
    _geom_bond_publ_flag
    O1W H1W1 . 0.7630 ?
    O1W H2W1 . 0.8193 ?
    O2W O2W 3_665 1.569(4) ?
    O2W H1W2 . 0.8308 ?
    O2W H2W2 . 0.8278 ?
    O2 C3 . 1.3546(14) ?
    O2 H1O2 . 0.87(3) ?
    O3 C5 . 1.3544(14) ?
    O3 H1O3 . 0.72(3) ?
    O4 C8 . 1.2380(13) ?
    C1 O1 . 1.3573(14) ?
    C1 C2 . 1.3888(16) ?
    C1 C6 . 1.4115(15) ?
    C2 C3 . 1.3918(16) ?
    C2 H2A . 1.033(18) ?
    C3 C4 . 1.3968(17) ?
    C4 C5 . 1.3884(17) ?
    C4 H4A . 0.984(18) ?
    C5 C6 . 1.4107(15) ?
    C6 C7 . 1.4445(15) ?
    C7 N1 . 1.2908(15) ?
    C7 H7A . 0.994(18) ?
    C8 N2 . 1.3428(15) ?
    C8 C9 . 1.4973(15) ?
    C9 C10 . 1.3923(15) ?
    C9 C13 . 1.3928(16) ?
    C10 C11 . 1.3881(15) ?
    C10 H10A . 0.998(17) ?
    C11 N3 . 1.3380(15) ?
    C11 H11A . 0.981(16) ?
    C12 N3 . 1.3434(16) ?
    C12 C13 . 1.3817(17) ?
    C12 H12A . 0.892(19) ?
    C13 H13A . 0.908(18) ?
    N1 N2 . 1.3845(13) ?
    N2 H1N2 . 0.87(2) ?
    O1 H1O1 . 0.87(3) ?
loop_
    _geom_angle_atom_site_label_1
    _geom_angle_atom_site_label_2
    _geom_angle_atom_site_label_3
    _geom_angle_site_symmetry_1
    _geom_angle_site_symmetry_3
    _geom_angle
    _geom_angle_publ_flag
    H1W1 O1W H2W1 . . 93.9 ?
    O2W O2W H1W2 3_665 . 61.0 ?
    O2W O2W H2W2 3_665 . 50.9 ?
    H1W2 O2W H2W2 . . 109.7 ?
    C3 O2 H1O2 . . 110.3(18) ?
    C5 O3 H1O3 . . 115(2) ?
    O1 C1 C2 . . 117.87(10) ?
    O1 C1 C6 . . 120.62(10) ?
    C2 C1 C6 . . 121.50(10) ?
    C1 C2 C3 . . 119.12(10) ?
    C1 C2 H2A . . 120.4(10) ?
    C3 C2 H2A . . 120.4(10) ?
    O2 C3 C2 . . 116.54(11) ?
    O2 C3 C4 . . 122.33(11) ?
    C2 C3 C4 . . 121.13(11) ?
    C5 C4 C3 . . 119.20(10) ?
    C5 C4 H4A . . 116.4(10) ?
    C3 C4 H4A . . 124.4(10) ?
    O3 C5 C4 . . 122.73(11) ?
    O3 C5 C6 . . 115.90(10) ?
    C4 C5 C6 . . 121.35(10) ?
    C5 C6 C1 . . 117.70(10) ?
    C5 C6 C7 . . 119.87(10) ?
    C1 C6 C7 . . 122.43(10) ?
    N1 C7 C6 . . 119.76(10) ?
    N1 C7 H7A . . 123.1(10) ?
    C6 C7 H7A . . 117.1(10) ?
    O4 C8 N2 . . 122.62(11) ?
    O4 C8 C9 . . 120.43(10) ?
    N2 C8 C9 . . 116.95(9) ?
    C10 C9 C13 . . 118.27(11) ?
    C10 C9 C8 . . 124.21(10) ?
    C13 C9 C8 . . 117.51(10) ?
    C11 C10 C9 . . 118.50(11) ?
    C11 C10 H10A . . 116.6(9) ?
    C9 C10 H10A . . 124.9(9) ?
    N3 C11 C10 . . 123.51(11) ?
    N3 C11 H11A . . 117.2(10) ?
    C10 C11 H11A . . 119.3(10) ?
    N3 C12 C13 . . 122.98(11) ?
    N3 C12 H12A . . 116.4(11) ?
    C13 C12 H12A . . 120.7(11) ?
    C12 C13 C9 . . 119.18(11) ?
    C12 C13 H13A . . 120.3(12) ?
    C9 C13 H13A . . 120.5(12) ?
    C7 N1 N2 . . 116.89(10) ?
    C8 N2 N1 . . 117.66(10) ?
    C8 N2 H1N2 . . 126.0(13) ?
    N1 N2 H1N2 . . 116.2(13) ?
    C11 N3 C12 . . 117.55(10) ?
    C1 O1 H1O1 . . 107.7(15) ?
loop_
    _geom_torsion_atom_site_label_1
    _geom_torsion_atom_site_label_2
    _geom_torsion_atom_site_label_3
    _geom_torsion_atom_site_label_4
    _geom_torsion_site_symmetry_1
    _geom_torsion_site_symmetry_2
    _geom_torsion_site_symmetry_3
    _geom_torsion_site_symmetry_4
    _geom_torsion
    _geom_torsion_publ_flag
    O1 C1 C2 C3 . . . . 178.88(11) ?
    C6 C1 C2 C3 . . . . -0.63(19) ?
    C1 C2 C3 O2 . . . . -179.37(10) ?
    C1 C2 C3 C4 . . . . 0.32(19) ?
    O2 C3 C4 C5 . . . . 179.54(10) ?
    C2 C3 C4 C5 . . . . -0.15(18) ?
    C3 C4 C5 O3 . . . . -178.26(10) ?
    C3 C4 C5 C6 . . . . 0.26(17) ?
    O3 C5 C6 C1 . . . . 178.08(10) ?
    C4 C5 C6 C1 . . . . -0.54(16) ?
    O3 C5 C6 C7 . . . . -0.98(15) ?
    C4 C5 C6 C7 . . . . -179.60(10) ?
    O1 C1 C6 C5 . . . . -178.77(10) ?
    C2 C1 C6 C5 . . . . 0.73(17) ?
    O1 C1 C6 C7 . . . . 0.27(17) ?
    C2 C1 C6 C7 . . . . 179.76(11) ?
    C5 C6 C7 N1 . . . . -179.26(10) ?
    C1 C6 C7 N1 . . . . 1.73(16) ?
    O4 C8 C9 C10 . . . . 170.29(11) ?
    N2 C8 C9 C10 . . . . -9.79(16) ?
    O4 C8 C9 C13 . . . . -8.54(16) ?
    N2 C8 C9 C13 . . . . 171.38(10) ?
    C13 C9 C10 C11 . . . . 1.26(16) ?
    C8 C9 C10 C11 . . . . -177.57(10) ?
    C9 C10 C11 N3 . . . . -0.76(17) ?
    N3 C12 C13 C9 . . . . 0.27(19) ?
    C10 C9 C13 C12 . . . . -1.03(17) ?
    C8 C9 C13 C12 . . . . 177.87(10) ?
    C6 C7 N1 N2 . . . . -177.87(9) ?
    O4 C8 N2 N1 . . . . 0.86(17) ?
    C9 C8 N2 N1 . . . . -179.06(9) ?
    C7 N1 N2 C8 . . . . -173.68(10) ?
    C10 C11 N3 C12 . . . . -0.01(17) ?
    C13 C12 N3 C11 . . . . 0.26(18) ?
loop_
    _geom_hbond_atom_site_label_D
    _geom_hbond_atom_site_label_H
    _geom_hbond_atom_site_label_A
    _geom_hbond_site_symmetry_A
    _geom_hbond_distance_DH
    _geom_hbond_distance_HA
    _geom_hbond_distance_DA
    _geom_hbond_angle_DHA
    _geom_hbond_publ_flag
    O1W H1W1 O4 . 0.7600 2.0500 2.8134(13) 176.00 yes
    O1W H2W1 O2 1_455 0.8200 2.0900 2.8886(14) 165.00 yes
    O2W H1W2 O4 3_665 0.8300 2.0600 2.864(3) 162.00 yes
    O2W H2W2 O4 . 0.8300 2.1700 2.844(3) 139.00 yes
    N2 H1N2 O1W 2_645 0.87(2) 1.99(2) 2.8548(13) 170(3) yes
    O1 H1O1 N1 . 0.87(3) 1.78(2) 2.5696(15) 149(2) yes
    O2 H1O2 N3 4_766 0.87(3) 1.82(3) 2.6470(14) 158(3) yes
    O3 H1O3 O1 2_745 0.72(3) 2.16(3) 2.7579(15) 142(3) yes
    O3 H1O3 O2W 4_666 0.72(3) 2.40(3) 2.970(2) 138(3) yes
    C4 H4A O2W 4_666 0.984(18) 2.290(17) 3.135(2) 143.3(14) yes
    C7 H7A O1W 2_645 0.993(19) 2.539(19) 3.3185(16) 135.2(14) yes
    C10 H10A O1W 2_645 0.996(18) 2.355(18) 3.3063(17) 159.4(13) yes
