# Supplementary material for: (E)-N′-(2,4,6-Trihydroxy­benzyl­idene)isonicotinohydrazide sesquihydrate
Source: Acta Crystallogr Sect E Struct Rep Online. 2010 Apr 28;66(Pt 5):o1202–3. doi: 10.1107/S1600536810014959 (PMC2979176; doi:10.1107/S1600536810014959)
Supplement: Supplementary file 2 [file e-66-o1202-Isup2.hkl]

# 
# h,k,l, Fc-squared, Fo-squared, sigma(Fo-squared) and status flag 
# 
data_I
_shelx_title ' ihtb6m in P2(1)/c (100K)' 
_shelx_refln_list_code          4 
_shelx_F_calc_maximum      309.51 
_exptl_crystal_F_000       628.00 
_reflns_d_resolution_high  0.7098 
 
loop_ 
 _symmetry_equiv_pos_as_xyz 
 'x, y, z' 
 '-x, y+1/2, -z+1/2' 
 '-x, -y, -z' 
 'x, -y-1/2, z-1/2' 
 
_cell_length_a     8.4639 
_cell_length_b    13.2279 
_cell_length_c    13.4363 
_cell_angle_alpha  90.000 
_cell_angle_beta  120.037 
_cell_angle_gamma  90.000 
 
_shelx_F_squared_multiplier     1.000 
 
loop_ 
 _refln_index_h 
 _refln_index_k 
 _refln_index_l 
 _refln_F_squared_calc 
 _refln_F_squared_meas 
 _refln_F_squared_sigma 
 _refln_observed_status 
   1   0   0     2074.06     2166.43     25.13 o 
   2   0   0     2947.81     2829.16     32.76 o 
   3   0   0      525.72      495.04      5.70 o 
   4   0   0      279.81      296.04      4.24 o 
   5   0   0      840.60      884.20     20.09 o 
   6   0   0     1148.24     1079.15     29.40 o 
   7   0   0      305.90      271.07     11.59 o 
   8   0   0       65.87       57.95      6.41 o 
   9   0   0      150.49      172.48     10.49 o 
  10   0   0       34.67       54.51      7.83 o 
   1   1   0      519.36      506.51      4.50 o 
   2   1   0      544.19      520.09      4.22 o 
   3   1   0     1851.87     1963.13     15.01 o 
   4   1   0      512.36      477.86      4.18 o 
   5   1   0       26.75       16.94      0.67 o 
   6   1   0     2776.46     2600.93     44.60 o 
   7   1   0      179.04      160.46     14.23 o 
   8   1   0       17.54       13.35      4.85 o 
   9   1   0        2.37        4.85      2.55 o 
  10   1   0       18.31       24.53      4.03 o 
   0   2   0    11509.22    12422.19    144.28 o 
   1   2   0     2631.15     2664.34     18.01 o 
   2   2   0     2021.95     2011.70     14.53 o 
   3   2   0      194.02      209.53      1.96 o 
   4   2   0      127.71      137.07      1.71 o 
   5   2   0       21.50       17.47      0.67 o 
   6   2   0      505.57      486.91      6.57 o 
   7   2   0      179.31      148.58      7.64 o 
   8   2   0        9.40        8.43      2.45 o 
   9   2   0       53.02       53.08      4.94 o 
  10   2   0        0.30        0.84      2.76 o 
   1   3   0     2098.43     2220.96     15.30 o 
   2   3   0     1120.68     1106.86      7.97 o 
   3   3   0      206.74      283.85      2.76 o 
   4   3   0       20.95       18.43      0.54 o 
   5   3   0      146.48      135.45      1.79 o 
   6   3   0     1771.72     1762.90     21.73 o 
   7   3   0      597.10      566.79     13.30 o 
   8   3   0      145.49      131.80     13.42 o 
   9   3   0        1.17        1.23      2.48 o 
  10   3   0        7.02        8.61      3.28 o 
   0   4   0       47.41       60.02      1.33 o 
   1   4   0      835.44      728.79      5.40 o 
   2   4   0     2554.76     2939.95     19.39 o 
   3   4   0     2531.58     2768.24     21.37 o 
   4   4   0      142.25      147.43      1.77 o 
   5   4   0        1.06        0.92      0.30 o 
   6   4   0     1344.67     1253.14     20.84 o 
   7   4   0        7.02        6.81      2.14 o 
   8   4   0       20.62       20.97      3.18 o 
   9   4   0       18.20       17.69      3.41 o 
  10   4   0      159.01      164.76      8.12 o 
   1   5   0        0.13        0.26      0.28 o 
   2   5   0      882.92      870.93      6.57 o 
   3   5   0      688.29      768.07      6.22 o 
   4   5   0      201.81      184.87      2.48 o 
   5   5   0       13.37       12.52      0.86 o 
   6   5   0       36.82       43.22      3.11 o 
   7   5   0       33.34       43.27      7.80 o 
   8   5   0        0.00        0.12      2.01 o 
   9   5   0        0.66       -0.93      2.39 o 
   0   6   0      856.42     1074.76     14.66 o 
   1   6   0      158.67      212.73      2.46 o 
   2   6   0       18.10       16.36      0.61 o 
   3   6   0      503.77      622.98      5.32 o 
   4   6   0     1833.61     1760.38     16.20 o 
   5   6   0       19.35       14.57      0.95 o 
   6   6   0        9.97       10.24      1.60 o 
   7   6   0       19.49       16.27      2.69 o 
   8   6   0      115.95      101.22      5.61 o 
   9   6   0        9.17        8.37      3.99 o 
   1   7   0      146.11      159.47      1.94 o 
   2   7   0      390.55      401.14      3.62 o 
   3   7   0      404.32      479.66      4.43 o 
   4   7   0       39.54       40.47      1.19 o 
   5   7   0       13.48       10.34      1.10 o 
   6   7   0        0.52       -0.21      0.88 o 
   7   7   0       42.17       49.03      3.07 o 
   8   7   0       71.14       81.79      5.57 o 
   9   7   0       38.50       46.89      4.95 o 
   0   8   0      141.21      154.36      2.46 o 
   1   8   0      180.76      179.47      2.19 o 
   2   8   0      124.61      118.98      1.67 o 
   3   8   0      230.25      208.84      2.41 o 
   4   8   0     2835.04     2806.82     24.83 o 
   5   8   0      120.30      115.11      2.85 o 
   6   8   0       72.03       58.38      2.53 o 
   7   8   0       93.54       96.89      4.20 o 
   8   8   0       21.33       26.45      3.63 o 
   9   8   0        0.22       10.70      4.86 o 
   1   9   0      186.48      188.11      2.36 o 
   2   9   0     1425.53     1379.73     10.52 o 
   3   9   0       52.66       55.53      1.32 o 
   4   9   0      186.14      165.91      3.07 o 
   5   9   0       79.22       76.75      2.42 o 
   6   9   0       10.25       11.75      1.52 o 
   7   9   0      118.17      131.84      8.85 o 
   8   9   0       53.79       74.17      8.19 o 
   9   9   0       21.17       29.31      6.17 o 
   0  10   0      129.38      126.27      3.34 o 
   1  10   0      357.56      297.32      3.81 o 
   2  10   0      757.84      684.68      7.00 o 
   3  10   0       16.55       15.94      1.07 o 
   4  10   0       90.06       95.71      2.66 o 
   5  10   0       51.30       50.32      2.64 o 
   6  10   0       13.17       16.77      1.74 o 
   7  10   0       11.07        3.58      3.55 o 
   8  10   0       51.35       66.91      8.06 o 
   1  11   0       28.15       25.74      1.63 o 
   2  11   0      956.14      893.46      9.56 o 
   3  11   0      283.43      269.07      4.30 o 
   4  11   0      111.36      109.85      2.92 o 
   5  11   0      264.67      290.12      6.04 o 
   6  11   0        4.66        8.48      1.52 o 
   7  11   0      281.50      342.99     15.06 o 
   8  11   0       21.10       34.84      6.43 o 
   0  12   0      154.55      138.10      5.32 o 
   1  12   0      380.73      276.28      5.66 o 
   2  12   0     1404.77     1276.00     17.17 o 
   3  12   0       29.96       31.17      2.08 o 
   4  12   0        1.48        1.05      0.91 o 
   5  12   0       42.84       40.18      2.87 o 
   6  12   0        0.18        1.29      1.40 o 
   7  12   0       84.63      113.59      8.68 o 
   1  13   0      225.84      194.89      4.78 o 
   2  13   0       37.49       24.25      1.96 o 
   3  13   0       83.00       79.98      3.05 o 
   4  13   0       44.37       40.05      2.98 o 
   5  13   0       32.27       46.93      3.32 o 
   6  13   0       22.73       20.13      4.41 o 
   7  13   0        4.89        5.40      3.14 o 
   0  14   0        0.02       -0.45      1.12 o 
   1  14   0       11.01       13.50      2.13 o 
   2  14   0       13.24       10.76      1.76 o 
   3  14   0       11.60        8.76      1.42 o 
   4  14   0       17.04       18.51      2.76 o 
   5  14   0       15.80       22.16      3.10 o 
   6  14   0       27.56       38.12      5.90 o 
   1  15   0      168.67      158.65      4.61 o 
   2  15   0       18.32       23.10      2.73 o 
   3  15   0       11.36       11.95      1.92 o 
   4  15   0      100.33      105.10      5.42 o 
   5  15   0      279.86      303.76     14.45 o 
   6  15   0        8.75       13.34      4.12 o 
   0  16   0       17.37       21.29      4.19 o 
   1  16   0       36.19       35.64      4.39 o 
   2  16   0        3.20        4.83      1.97 o 
   3  16   0       16.45       13.22      2.62 o 
   4  16   0       47.91       44.21      4.26 o 
   5  16   0       17.22       23.47      5.16 o 
   1  17   0       45.01       56.25      6.68 o 
   2  17   0      166.66      185.89      7.51 o 
   3  17   0       15.69       19.48      3.18 o 
   4  17   0        4.20        8.75      3.52 o 
   0  18   0       61.50       54.58      6.89 o 
   1  18   0        4.36        2.19      2.06 o 
   2  18   0      232.07      234.15     10.96 o 
 -10   1   1       71.10       66.30      5.68 o 
  -9   1   1       21.13       21.18      6.62 o 
  -8   1   1       59.78       59.44      4.55 o 
  -7   1   1      346.26      309.17      8.77 o 
  -6   1   1        9.27       13.40      1.39 o 
  -5   1   1       57.45       59.59      1.26 o 
  -4   1   1      259.07      284.56      3.20 o 
  -3   1   1       70.83      111.82      1.41 o 
  -2   1   1     3227.02     3357.95     36.54 o 
  -1   1   1       42.69       87.95      0.96 o 
   0   1   1       17.40       39.03      0.47 o 
   1   1   1       50.13       64.39      1.14 o 
   2   1   1      524.06      462.74      4.36 o 
   3   1   1     6343.14     6670.00     50.90 o 
   4   1   1      351.02      335.39      4.03 o 
   5   1   1     1024.24      964.84      9.06 o 
   6   1   1       28.18       23.24      2.95 o 
   7   1   1        0.14       -1.28      1.69 o 
   8   1   1        0.20        1.43      2.03 o 
   9   1   1      184.83      188.37     13.27 o 
 -10   2   1       66.54       74.87      5.99 o 
  -9   2   1       44.05       45.52      4.44 o 
  -8   2   1       68.09       68.51      4.84 o 
  -7   2   1      370.74      325.16      9.76 o 
  -6   2   1      966.47      905.62      9.72 o 
  -5   2   1       76.61       80.74      1.49 o 
  -4   2   1     1634.46     1652.17     13.78 o 
  -3   2   1       40.94       55.19      1.17 o 
  -2   2   1      748.41      792.17      7.44 o 
  -1   2   1      427.08      417.94      2.78 o 
   0   2   1     5660.32     6026.49     43.80 o 
   1   2   1       51.55       56.44      0.69 o 
   2   2   1      547.43      555.13      5.19 o 
   3   2   1     2392.80     2692.41     21.96 o 
   4   2   1      173.92      190.43      2.47 o 
   5   2   1      134.90      118.96      2.69 o 
   6   2   1     1268.50     1189.40     22.80 o 
   7   2   1        8.57        7.81      2.19 o 
   8   2   1        8.56        8.62      2.49 o 
   9   2   1       55.73       53.97      5.74 o 
 -10   3   1        0.06        2.38      2.81 o 
  -9   3   1        5.61        7.78      2.67 o 
  -8   3   1        6.49        5.82      2.21 o 
  -7   3   1      428.44      310.73      8.81 o 
  -6   3   1      185.71      216.95      3.36 o 
  -5   3   1       91.54       95.60      1.72 o 
  -4   3   1      499.61      568.64      5.05 o 
  -3   3   1      333.93      448.36      3.83 o 
  -2   3   1      421.00      346.80      2.71 o 
  -1   3   1      813.36      719.45      5.30 o 
   0   3   1        7.39        2.01      0.30 o 
   1   3   1      219.35      201.42      1.71 o 
   2   3   1       88.44       93.17      1.39 o 
   3   3   1       69.33       77.31      1.79 o 
   4   3   1      221.58      183.36      2.33 o 
   5   3   1      402.03      389.57      5.48 o 
   6   3   1     1972.72     1829.95     32.92 o 
   7   3   1       30.21       20.35      2.87 o 
   8   3   1       16.91       10.51      2.64 o 
   9   3   1        0.64       -1.37      2.20 o 
 -10   4   1       45.75       39.94      4.80 o 
  -9   4   1       85.97       94.05      5.90 o 
  -8   4   1        3.50        2.60      1.99 o 
  -7   4   1       73.69       59.13      4.21 o 
  -6   4   1      175.20      175.41      3.83 o 
  -5   4   1      308.19      321.53      3.21 o 
  -4   4   1     1127.52     1188.08      9.84 o 
  -3   4   1      159.48      190.23      2.04 o 
  -2   4   1      164.72      185.87      1.83 o 
  -1   4   1     3033.95     3256.89     23.31 o 
   0   4   1      172.43      178.75      1.76 o 
   1   4   1     3305.08     3324.06     25.12 o 
   2   4   1     2486.80     2582.94     17.77 o 
   3   4   1      110.02      168.89      2.22 o 
   4   4   1      126.41      116.73      2.31 o 
   5   4   1      163.50      167.24      2.88 o 
   6   4   1        3.27        7.77      2.11 o 
   7   4   1       28.84       26.24      3.21 o 
   8   4   1       31.79       30.44      3.70 o 
   9   4   1        0.11        0.62      2.42 o 
 -10   5   1       12.85       15.69      3.61 o 
  -9   5   1       61.21       64.18      7.82 o 
  -8   5   1       57.35       53.05      4.40 o 
  -7   5   1      203.23      148.39      5.87 o 
  -6   5   1      113.52      100.92      2.65 o 
  -5   5   1      218.59      233.80      3.55 o 
  -4   5   1       45.33       56.42      1.11 o 
  -3   5   1     2456.28     2891.24     21.16 o 
  -2   5   1      185.68      160.37      1.72 o 
  -1   5   1     4270.66     4564.03     30.92 o 
   0   5   1      417.62      384.48      3.62 o 
   1   5   1      175.37      153.60      1.71 o 
   2   5   1       57.64       78.14      1.05 o 
   3   5   1      459.52      488.62      4.03 o 
   4   5   1      103.84       99.74      1.44 o 
   5   5   1      297.09      301.62      5.41 o 
   6   5   1      708.96      566.19     12.89 o 
   7   5   1        0.04       -1.62      2.08 o 
   8   5   1        0.98       -1.87      1.87 o 
   9   5   1       68.32       85.20      6.26 o 
 -10   6   1      822.15      880.19     20.98 o 
  -9   6   1      239.78      266.09     12.17 o 
  -8   6   1        6.41        9.62      4.16 o 
  -7   6   1       21.96       14.69      1.95 o 
  -6   6   1       35.40       36.94      2.48 o 
  -5   6   1       33.73       29.65      1.21 o 
  -4   6   1      290.55      298.26      3.31 o 
  -3   6   1       17.19       18.94      0.72 o 
  -2   6   1       15.72       21.13      0.81 o 
  -1   6   1        7.00       16.68      0.67 o 
   0   6   1      523.93      624.07      5.55 o 
   1   6   1     2713.28     2912.11     21.15 o 
   2   6   1      271.01      241.25      2.39 o 
   3   6   1       14.32       10.50      0.56 o 
   4   6   1      998.05      976.26      8.39 o 
   5   6   1       13.53       13.12      1.21 o 
   6   6   1       36.22       26.00      2.97 o 
   7   6   1        4.99        2.68      2.02 o 
   8   6   1       26.84       25.38      3.59 o 
   9   6   1        0.95        0.88      2.55 o 
  -9   7   1       14.21       13.49      3.20 o 
  -8   7   1       26.00       27.57      5.94 o 
  -7   7   1        7.48        6.13      1.29 o 
  -6   7   1       21.78       24.97      1.60 o 
  -5   7   1      749.38      628.06      8.08 o 
  -4   7   1     1384.94     1264.72     10.64 o 
  -3   7   1        0.33        0.18      0.32 o 
  -2   7   1       38.32       48.63      0.98 o 
  -1   7   1      466.80      550.46      4.55 o 
   0   7   1        8.12       10.67      0.64 o 
   1   7   1      141.00      160.87      1.95 o 
   2   7   1        5.01        8.09      0.51 o 
   3   7   1      119.29       96.63      1.52 o 
   4   7   1        2.59        2.48      0.57 o 
   5   7   1      147.09      118.36      2.90 o 
   6   7   1        5.74        5.67      1.21 o 
   7   7   1       16.24       14.39      1.99 o 
   8   7   1        3.73        4.21      2.59 o 
   9   7   1        7.79        6.60      2.94 o 
  -9   8   1      157.34      198.96      8.61 o 
  -8   8   1        6.27        3.85      2.42 o 
  -7   8   1       49.75       46.35      3.67 o 
  -6   8   1        0.12        0.45      0.81 o 
  -5   8   1      199.22      205.26      3.46 o 
  -4   8   1      740.14      788.51      7.54 o 
  -3   8   1        8.99        6.85      0.56 o 
  -2   8   1      195.48      207.72      2.35 o 
  -1   8   1      853.90      979.97      7.56 o 
   0   8   1        1.09        2.19      0.48 o 
   1   8   1        1.80        0.79      0.37 o 
   2   8   1      692.09      696.19      5.77 o 
   3   8   1      236.38      234.18      2.74 o 
   4   8   1      266.68      261.79      3.97 o 
   5   8   1      174.66      132.47      3.14 o 
   6   8   1       54.98       54.81      2.55 o 
   7   8   1        4.11        1.70      2.48 o 
   8   8   1        0.80        3.95      3.72 o 
  -9   9   1      106.00      126.91     10.00 o 
  -7   9   1       29.68       27.06      3.62 o 
  -6   9   1     1025.58      900.67     11.45 o 
  -5   9   1      197.76      169.38      3.20 o 
  -4   9   1     1958.62     1905.79     16.40 o 
  -3   9   1        9.32       10.00      0.71 o 
  -2   9   1       76.40       85.88      1.48 o 
  -1   9   1       16.00        8.88      0.64 o 
   0   9   1       36.07       44.05      1.15 o 
   1   9   1      499.66      485.16      4.99 o 
   2   9   1      446.74      446.78      4.67 o 
   3   9   1        0.56        0.53      0.57 o 
   4   9   1      460.22      465.31      6.71 o 
   5   9   1       92.05       80.46      2.89 o 
   6   9   1        0.29        1.04      1.16 o 
   7   9   1       73.75       89.62      6.01 o 
   8   9   1        9.13        4.80      3.91 o 
  -9  10   1       11.18        9.49      4.69 o 
  -8  10   1       23.36       27.14      5.58 o 
  -7  10   1       75.71       74.76      3.95 o 
  -6  10   1        1.68       -0.22      1.00 o 
  -5  10   1      162.46      155.38      3.50 o 
  -4  10   1     1446.60     1392.65     16.05 o 
  -3  10   1      310.20      302.81      3.90 o 
  -2  10   1       14.49        9.63      1.06 o 
  -1  10   1      239.55      227.04      3.55 o 
   0  10   1        3.62        5.22      0.70 o 
   1  10   1      155.91      125.03      2.42 o 
   2  10   1     1397.08     1317.37     12.03 o 
   3  10   1      218.63      206.80      3.96 o 
   4  10   1        0.16       -0.80      0.80 o 
   5  10   1        0.05        0.86      1.01 o 
   6  10   1       31.80       33.93      2.73 o 
   7  10   1      104.13       99.80      8.48 o 
   8  10   1       62.90       79.40      9.04 o 
  -8  11   1       11.84       12.83      4.68 o 
  -7  11   1       59.36       69.57      5.51 o 
  -6  11   1        1.04        1.30      1.38 o 
  -5  11   1       53.18       54.80      2.79 o 
  -4  11   1        0.76        0.18      0.73 o 
  -3  11   1        0.10        0.60      0.67 o 
  -2  11   1       44.81       49.34      1.98 o 
  -1  11   1       10.97        9.24      1.24 o 
   0  11   1        5.19        4.67      1.06 o 
   1  11   1      182.92      236.32      3.64 o 
   2  11   1     1435.19     1447.98     14.08 o 
   3  11   1       74.51       79.11      2.48 o 
   4  11   1        2.12        1.75      1.04 o 
   5  11   1        7.41        7.76      1.44 o 
   6  11   1       17.03       19.47      1.98 o 
   7  11   1       10.55       21.32      5.11 o 
   8  11   1      106.78      119.42      9.87 o 
  -7  12   1        7.27        8.15      3.30 o 
  -6  12   1       17.15       14.22      2.51 o 
  -5  12   1       15.53       17.13      3.11 o 
  -4  12   1        6.40        8.77      1.30 o 
  -3  12   1       81.39       82.85      2.93 o 
  -2  12   1       42.35       38.69      2.38 o 
  -1  12   1       61.17       51.64      2.63 o 
   0  12   1       11.38        9.79      1.30 o 
   1  12   1      137.40      134.34      3.99 o 
   2  12   1       15.31       15.10      1.58 o 
   3  12   1       49.33       45.94      2.22 o 
   4  12   1        0.03        1.29      1.07 o 
   5  12   1        0.40        1.63      1.28 o 
   6  12   1        3.89        4.30      1.38 o 
   7  12   1        2.10        1.62      3.62 o 
  -7  13   1       97.40       85.97      8.49 o 
  -6  13   1       21.95       25.78      4.86 o 
  -5  13   1      281.43      308.11      7.64 o 
  -4  13   1       43.97       42.09      2.57 o 
  -3  13   1      164.21      151.64      5.17 o 
  -2  13   1       69.01       53.64      2.81 o 
  -1  13   1      126.22      104.36      3.40 o 
   0  13   1        0.35        1.42      0.93 o 
   1  13   1      792.97      680.58     10.75 o 
   2  13   1       95.46      104.36      3.43 o 
   3  13   1       82.12       86.20      7.05 o 
   4  13   1       21.12       20.52      2.28 o 
   5  13   1        2.05        3.20      1.50 o 
   6  13   1       18.89       15.92      4.07 o 
  -7  14   1        0.00        1.38      2.84 o 
  -6  14   1        3.18        4.79      3.25 o 
  -5  14   1      252.31      310.58     14.15 o 
  -4  14   1       19.26       22.29      2.28 o 
  -3  14   1       64.67       65.59      3.14 o 
  -2  14   1       56.22       74.01      4.04 o 
  -1  14   1       91.42       81.86      3.49 o 
   0  14   1       52.45       46.93      2.72 o 
   1  14   1        2.24        1.06      0.99 o 
   2  14   1       15.70       12.87      1.56 o 
   3  14   1        0.81        3.42      1.12 o 
   4  14   1       77.39       85.16      9.52 o 
   5  14   1       11.77       15.98      2.78 o 
   6  14   1        0.21       -1.98      1.98 o 
  -6  15   1        0.71       -1.41      2.65 o 
  -5  15   1       64.62       59.96      7.18 o 
  -4  15   1        4.93        2.13      1.78 o 
  -3  15   1       18.09       24.41      3.33 o 
  -2  15   1       55.23       57.74      3.17 o 
  -1  15   1      155.04      166.67      7.44 o 
   0  15   1       41.60       32.48      2.39 o 
   1  15   1        8.53        9.34      2.46 o 
   2  15   1        6.26        8.52      1.69 o 
   3  15   1       76.91       72.18      5.08 o 
   4  15   1        6.86        4.37      2.02 o 
   5  15   1      132.21      155.03      7.76 o 
  -5  16   1       52.39       48.48      6.85 o 
  -4  16   1       20.13       27.14      4.99 o 
  -3  16   1        1.62        0.99      1.69 o 
  -2  16   1        1.31        3.47      1.85 o 
  -1  16   1       29.82       34.95      3.69 o 
   0  16   1        1.90        3.27      1.86 o 
   1  16   1        0.01        3.24      1.92 o 
   2  16   1       42.46       38.43      3.94 o 
   3  16   1        8.33       12.29      3.01 o 
   4  16   1       28.28       32.78      5.01 o 
  -4  17   1        5.17        3.32      2.99 o 
  -3  17   1       40.98       50.39      4.53 o 
  -2  17   1        7.92        9.95      2.53 o 
  -1  17   1        0.71       -1.11      2.16 o 
   0  17   1        0.06        0.82      1.64 o 
   1  17   1       14.15       20.45      3.12 o 
   2  17   1       50.24       56.60      4.82 o 
   3  17   1       11.05       13.66      2.87 o 
  -2  18   1       21.08       23.37      3.56 o 
  -1  18   1       23.31       34.86      4.03 o 
   0  18   1       23.19       32.66      3.81 o 
   1  18   1       54.93       60.07      5.17 o 
   2  18   1       87.84      103.97      5.92 o 
 -10   0   2      878.45      946.26     30.69 o 
  -9   0   2      261.98      308.46     13.88 o 
  -8   0   2      655.56      640.62     20.99 o 
  -7   0   2        6.38        6.58      2.82 o 
  -6   0   2      550.65      535.42      8.84 o 
  -5   0   2      161.25      165.39      3.54 o 
  -4   0   2       38.15       39.14      1.45 o 
  -3   0   2        1.00        8.22      2.73 o 
  -2   0   2     2513.16     2742.63     36.27 o 
  -1   0   2      174.58      110.90      1.83 o 
   0   0   2     1000.96     1121.28     13.12 o 
   1   0   2      119.39      158.81      1.92 o 
   2   0   2       60.61       79.71      1.15 o 
   3   0   2     1149.93     1427.05     17.19 o 
   4   0   2       85.97      107.27      1.94 o 
   5   0   2      195.06      186.10      8.49 o 
   6   0   2       87.70       87.40      6.27 o 
   7   0   2       24.86       34.49      5.23 o 
   8   0   2        7.02        6.56      3.51 o 
   9   0   2      213.07      242.63     13.36 o 
 -10   1   2      172.42      198.79      8.41 o 
  -9   1   2        0.73        1.87      2.08 o 
  -8   1   2        1.46        0.55      1.97 o 
  -7   1   2       37.53       37.83      2.35 o 
  -6   1   2       60.64       56.92      1.53 o 
  -5   1   2      352.22      358.92      4.38 o 
  -4   1   2     1975.33     2279.71     21.58 o 
  -3   1   2      244.53      288.53      2.87 o 
  -2   1   2     1529.80     1585.12     12.08 o 
  -1   1   2     1029.23     1018.79      7.48 o 
   0   1   2       34.70       33.77      0.48 o 
   1   1   2      825.97      842.68      6.55 o 
   2   1   2      312.04      285.30      3.23 o 
   3   1   2      139.47      163.27      2.23 o 
   4   1   2       51.24       51.13      1.65 o 
   5   1   2      155.38      161.30      8.21 o 
   6   1   2       45.62       41.62      3.66 o 
   7   1   2      124.83      118.16      6.59 o 
   8   1   2       87.31       95.90      5.70 o 
   9   1   2      506.25      518.99     14.53 o 
 -10   2   2      121.08      137.74      7.16 o 
  -9   2   2       10.01        9.70      2.61 o 
  -8   2   2       40.57       39.41      5.45 o 
  -7   2   2      254.65      217.25      5.38 o 
  -6   2   2      137.11      118.96      2.05 o 
  -5   2   2       10.20       12.82      1.00 o 
  -4   2   2     1485.33     1680.12     15.00 o 
  -3   2   2      620.66      723.51      6.81 o 
  -2   2   2       53.13      108.49      1.07 o 
  -1   2   2      751.36      620.06      4.04 o 
   0   2   2      330.14      459.79      3.60 o 
   1   2   2     2824.50     2893.17     23.22 o 
   2   2   2     1542.02     1832.95     17.41 o 
   3   2   2     1967.31     2183.00     20.75 o 
   4   2   2      169.73      157.95      2.40 o 
   5   2   2      142.68      146.19      2.71 o 
   6   2   2       26.33       21.24      2.73 o 
   7   2   2        2.73        0.16      1.89 o 
   8   2   2        0.72        1.82      2.36 o 
   9   2   2        0.95        3.05      2.75 o 
 -10   3   2       15.19       17.04      3.56 o 
  -9   3   2       11.22        9.55      2.62 o 
  -8   3   2       46.62       42.51      3.82 o 
  -7   3   2        2.28        6.50      0.98 o 
  -6   3   2       64.51       66.09      1.39 o 
  -5   3   2        1.29        1.26      0.33 o 
  -4   3   2      675.88      753.04      6.85 o 
  -3   3   2     2829.14     3410.22     26.09 o 
  -2   3   2      700.84      701.61      4.84 o 
  -1   3   2      454.83      567.72      3.95 o 
   0   3   2      391.80      345.82      2.94 o 
   1   3   2      378.11      488.52      3.75 o 
   2   3   2      656.44      646.42      8.15 o 
   3   3   2      948.55     1029.99     11.55 o 
   4   3   2      373.33      380.17      5.23 o 
   5   3   2      155.31      142.37      2.83 o 
   6   3   2      396.91      313.91      8.93 o 
   7   3   2       23.66       21.46      3.07 o 
   8   3   2       35.25       40.92      5.90 o 
   9   3   2        6.31        8.87      3.13 o 
 -10   4   2        0.05       -1.86      2.41 o 
  -9   4   2      100.81      103.35      5.81 o 
  -8   4   2       82.45       80.33      4.75 o 
  -7   4   2      522.46      422.05      6.41 o 
  -6   4   2       47.64       55.95      1.55 o 
  -5   4   2     1099.93     1171.63      9.91 o 
  -4   4   2       71.08       76.57      1.52 o 
  -3   4   2     3622.11     3926.67     28.29 o 
  -2   4   2       73.72       68.56      0.93 o 
  -1   4   2      110.21      116.86      1.38 o 
   0   4   2     1778.59     1906.49     13.93 o 
   1   4   2       48.73       36.18      0.68 o 
   2   4   2     1234.25     1379.59     10.32 o 
   3   4   2       10.39       18.83      0.88 o 
   4   4   2        8.64        8.64      0.72 o 
   5   4   2       88.04       85.16      2.28 o 
   6   4   2       33.71       23.05      2.87 o 
   7   4   2       96.68       71.80      4.96 o 
   8   4   2        0.15       -0.91      2.22 o 
   9   4   2       11.94        9.99      3.13 o 
 -10   5   2       93.78      111.55      6.75 o 
  -9   5   2       47.28       57.32      6.64 o 
  -8   5   2      147.22      125.57      5.75 o 
  -7   5   2       87.43       62.07      6.58 o 
  -6   5   2      120.12      130.32      2.68 o 
  -5   5   2       73.67       77.97      1.52 o 
  -4   5   2       30.56       23.08      0.80 o 
  -3   5   2      177.09      175.55      1.91 o 
  -2   5   2       43.12       55.27      0.93 o 
  -1   5   2     5451.21     5728.77     43.38 o 
   0   5   2        0.53        1.33      0.54 o 
   1   5   2      748.82      924.14      7.22 o 
   2   5   2     3440.55     3768.57     25.80 o 
   3   5   2       49.77       56.79      1.03 o 
   4   5   2      383.81      394.79      6.97 o 
   5   5   2       64.88       72.70      2.21 o 
   6   5   2      237.99      204.89      6.95 o 
   7   5   2      182.12      182.82      6.92 o 
   8   5   2      101.12      104.99      5.93 o 
   9   5   2        0.48        1.20      2.66 o 
 -10   6   2        4.55        4.01      3.36 o 
  -9   6   2       23.01       18.24      3.15 o 
  -8   6   2        9.02       10.05      2.39 o 
  -7   6   2        6.69        6.79      1.52 o 
  -6   6   2       76.12       65.03      1.86 o 
  -5   6   2        3.74        6.33      0.57 o 
  -4   6   2       92.94       81.82      1.41 o 
  -3   6   2      714.26      753.85      6.31 o 
  -2   6   2     2352.79     2667.26     17.89 o 
  -1   6   2      893.31     1139.28      9.38 o 
   0   6   2     1756.95     1929.90     15.18 o 
   1   6   2      239.73      253.84      2.81 o 
   2   6   2      164.93      161.07      2.28 o 
   3   6   2        2.30        0.65      0.32 o 
   4   6   2       60.48       67.25      3.14 o 
   5   6   2        0.29        0.30      0.78 o 
   6   6   2       11.97        1.69      1.79 o 
   7   6   2       36.03       28.61      4.34 o 
   8   6   2      189.08      204.89      9.89 o 
   9   6   2       35.11       36.82      4.76 o 
 -10   7   2        5.23        9.68      3.35 o 
  -9   7   2      149.48      159.94      7.19 o 
  -8   7   2        0.58        3.90      3.19 o 
  -7   7   2        0.00        2.52      1.31 o 
  -6   7   2      111.32       91.02      2.23 o 
  -5   7   2        7.19        7.60      0.73 o 
  -4   7   2        7.07        8.24      0.71 o 
  -3   7   2      235.81      219.79      2.41 o 
  -2   7   2       93.20       91.88      1.30 o 
  -1   7   2       64.44       43.42      1.01 o 
   0   7   2     3024.15     3534.15     27.10 o 
   1   7   2      418.89      484.37      4.71 o 
   2   7   2      105.57      121.03      1.60 o 
   3   7   2      620.51      583.28      5.17 o 
   4   7   2      228.51      251.62      4.20 o 
   5   7   2      466.32      381.44      6.58 o 
   6   7   2       21.61       23.97      2.79 o 
   7   7   2       99.83       93.03      4.00 o 
   8   7   2       36.58       51.07      3.86 o 
  -9   8   2      109.63      117.79      6.27 o 
  -8   8   2      120.64      117.69      5.75 o 
  -7   8   2       41.49       40.14      2.49 o 
  -6   8   2      587.24      469.92      6.86 o 
  -5   8   2      107.99      139.14      3.04 o 
  -4   8   2      392.58      368.92      4.20 o 
  -3   8   2      273.05      297.23      3.08 o 
  -2   8   2      160.10      134.13      1.70 o 
  -1   8   2     3412.05     3848.05     27.99 o 
   0   8   2       87.04       74.37      1.76 o 
   1   8   2       28.42       31.31      1.09 o 
   2   8   2       20.49       18.88      0.81 o 
   3   8   2       86.79       75.14      1.48 o 
   4   8   2      340.05      321.00      5.17 o 
   5   8   2        0.73        3.36      1.72 o 
   6   8   2        0.42       -0.08      1.54 o 
   7   8   2        0.88        2.87      1.89 o 
   8   8   2       16.63       20.49      5.47 o 
  -9   9   2        0.02       -0.44      5.55 o 
  -8   9   2       52.94       65.74      4.97 o 
  -7   9   2        0.14       -0.21      1.09 o 
  -6   9   2      153.78      164.95      4.11 o 
  -5   9   2      337.25      316.07      4.66 o 
  -4   9   2      936.73      897.34      8.97 o 
  -3   9   2        0.79        1.13      0.48 o 
  -2   9   2        4.35        3.08      0.47 o 
  -1   9   2       17.75       16.69      0.82 o 
   0   9   2      634.38      686.83      6.53 o 
   1   9   2      170.79      166.51      2.60 o 
   2   9   2      154.58      145.38      3.59 o 
   3   9   2      174.17      151.88      3.25 o 
   4   9   2        0.00        2.13      0.97 o 
   5   9   2      273.31      203.67      4.79 o 
   6   9   2        5.62        4.76      1.85 o 
   7   9   2       13.20       20.52      3.23 o 
   8   9   2       16.50       17.99      5.46 o 
  -9  10   2        9.11       11.85      4.81 o 
  -8  10   2      329.38      330.68     14.78 o 
  -7  10   2       43.66       37.24      2.96 o 
  -6  10   2       49.70       30.80      2.31 o 
  -5  10   2       82.85       68.86      2.06 o 
  -4  10   2        8.00        8.88      0.78 o 
  -3  10   2     1196.03     1179.37     11.99 o 
  -2  10   2        1.52        1.03      0.53 o 
  -1  10   2      146.85      150.01      2.21 o 
   0  10   2        3.89        3.76      0.69 o 
   1  10   2      221.59      188.89      3.44 o 
   2  10   2      298.44      273.31      3.91 o 
   3  10   2      510.86      482.42      6.99 o 
   4  10   2       43.24       41.21      2.40 o 
   5  10   2      147.15      136.73      3.96 o 
   6  10   2       14.94       15.21      2.66 o 
   7  10   2       32.07       38.42      6.10 o 
   8  10   2        0.82        8.25      4.28 o 
  -8  11   2        2.64        6.20      3.59 o 
  -7  11   2       99.53      104.13      7.19 o 
  -6  11   2        1.88        0.65      1.25 o 
  -5  11   2       72.17       58.06      2.54 o 
  -4  11   2       11.86       10.38      1.31 o 
  -3  11   2      866.40      875.11     11.54 o 
  -2  11   2      968.43      849.78     15.79 o 
  -1  11   2        6.79        7.64      0.87 o 
   0  11   2      535.15      526.77      7.91 o 
   1  11   2       91.32       84.89      2.39 o 
   2  11   2      272.29      262.97      5.02 o 
   3  11   2        4.85        6.45      1.05 o 
   4  11   2       53.97       50.50      3.43 o 
   5  11   2        4.42        4.08      1.42 o 
   6  11   2      116.65      123.28      5.77 o 
   7  11   2      272.67      278.74     14.16 o 
  -8  12   2      245.39      266.72     13.17 o 
  -7  12   2        3.22        6.02      2.97 o 
  -6  12   2       38.43       37.87      7.70 o 
  -5  12   2       33.04       33.93      2.71 o 
  -4  12   2        0.10        0.29      0.87 o 
  -3  12   2        3.48        3.42      1.08 o 
  -2  12   2        5.23        7.77      1.20 o 
  -1  12   2       51.04       51.30      2.62 o 
   0  12   2      163.03      150.25      3.95 o 
   1  12   2      608.89      558.80      9.08 o 
   2  12   2      442.25      448.91      6.92 o 
   3  12   2        1.84        1.96      0.88 o 
   4  12   2      276.27      266.81      6.75 o 
   5  12   2       27.09       32.32      2.44 o 
   6  12   2       46.67       54.92      4.68 o 
   7  12   2        1.14        1.52      3.71 o 
  -7  13   2       11.77       14.22      3.95 o 
  -6  13   2       36.31       34.31      5.46 o 
  -5  13   2       54.55       61.28      4.99 o 
  -4  13   2       13.38       14.76      1.62 o 
  -3  13   2       26.74       28.95      2.15 o 
  -2  13   2       53.35       51.57      2.74 o 
  -1  13   2       47.18       48.87      2.67 o 
   0  13   2      145.13      137.09      3.95 o 
   1  13   2      139.96      127.55      5.28 o 
   2  13   2      173.55      171.29      4.49 o 
   3  13   2        0.08       -0.53      0.97 o 
   4  13   2      191.42      212.41      6.20 o 
   5  13   2       16.25       13.79      2.30 o 
   6  13   2       64.43       71.00      5.33 o 
  -7  14   2      123.02      115.64      8.81 o 
  -6  14   2       13.28       27.36      4.97 o 
  -5  14   2      256.50      283.06     13.16 o 
  -4  14   2        7.60        8.38      1.41 o 
  -3  14   2      171.24      181.03      4.80 o 
  -2  14   2      342.90      333.57      6.84 o 
  -1  14   2      183.94      171.33      4.60 o 
   0  14   2       26.33       25.95      2.14 o 
   1  14   2       19.34       21.35      1.96 o 
   2  14   2       17.09       16.62      1.77 o 
   3  14   2       48.33       55.76      4.71 o 
   4  14   2       15.01       15.58      2.67 o 
   5  14   2        4.95        0.65      1.89 o 
  -6  15   2        0.77       -0.15      2.69 o 
  -5  15   2       14.21       16.93      4.38 o 
  -4  15   2       25.98       34.88      4.81 o 
  -3  15   2        8.19       11.62      1.94 o 
  -2  15   2       18.26       21.03      2.02 o 
  -1  15   2       50.07       51.96      2.99 o 
   0  15   2        4.16        1.90      1.05 o 
   1  15   2       87.97       93.87      4.03 o 
   2  15   2       15.48       15.09      2.03 o 
   3  15   2       32.97       28.43      3.41 o 
   4  15   2      163.68      188.89     12.46 o 
   5  15   2        6.48        3.50      2.27 o 
  -5  16   2       87.71      102.73      8.40 o 
  -4  16   2       13.45       11.49      3.77 o 
  -3  16   2        4.20        7.73      2.88 o 
  -2  16   2       55.27       66.00      4.92 o 
  -1  16   2       33.69       42.18      3.96 o 
   0  16   2        8.11       11.79      2.73 o 
   1  16   2       43.00       42.55      4.10 o 
   2  16   2       13.79       17.50      2.28 o 
   3  16   2       21.36       20.23      3.08 o 
   4  16   2       10.14       13.30      2.92 o 
  -4  17   2       12.96       15.02      4.32 o 
  -3  17   2       24.02       19.33      4.54 o 
  -2  17   2       91.96       91.46      7.41 o 
  -1  17   2        2.83        4.90      2.08 o 
   0  17   2       33.09       38.39      6.89 o 
   1  17   2      263.64      307.19     10.00 o 
   2  17   2       58.11       68.01      5.29 o 
   3  17   2       24.13       23.73      3.52 o 
  -3  18   2      164.56      161.93     10.47 o 
  -2  18   2      664.87      766.91     30.23 o 
  -1  18   2        0.23        1.78      2.01 o 
   0  18   2       15.02       21.40      3.34 o 
   1  18   2       49.79       53.99      4.86 o 
 -11   1   3       13.61       16.59      3.72 o 
 -10   1   3       56.36       52.70      7.50 o 
  -9   1   3       84.24       86.88      5.37 o 
  -8   1   3        7.08       10.14      2.32 o 
  -7   1   3     1237.55     1201.10     19.51 o 
  -6   1   3       65.05       66.67      1.65 o 
  -5   1   3       40.06       30.94      1.15 o 
  -4   1   3     1769.17     1837.12     17.50 o 
  -3   1   3     1313.26     1216.01     11.68 o 
  -2   1   3      340.77      289.60      2.63 o 
  -1   1   3     3491.86     4000.72     56.85 o 
   0   1   3      544.22      475.09      3.99 o 
   1   1   3     2083.02     1960.94     14.97 o 
   2   1   3       31.29       32.23      0.70 o 
   3   1   3     1386.63     1432.99     13.86 o 
   4   1   3        2.80        3.19      0.47 o 
   5   1   3      684.52      651.78     14.11 o 
   6   1   3      267.73      225.16      7.44 o 
   7   1   3       22.94       20.67      3.21 o 
   8   1   3       53.56       46.60      4.70 o 
   9   1   3       43.89       40.17      4.79 o 
 -11   2   3      108.23       89.76      6.75 o 
 -10   2   3      111.19      120.42      6.52 o 
  -9   2   3       20.11       15.22      2.90 o 
  -8   2   3        2.32        1.14      1.85 o 
  -7   2   3       79.53       83.47      2.32 o 
  -6   2   3     1745.30     1664.75     18.18 o 
  -5   2   3      111.90      110.74      2.13 o 
  -4   2   3     3735.51     3727.75     31.99 o 
  -3   2   3      365.90      360.03      3.78 o 
  -2   2   3      497.83      459.85      3.46 o 
  -1   2   3      381.34      432.44      3.11 o 
   0   2   3     2140.90     2357.34     18.05 o 
   1   2   3     2197.68     2244.52     27.36 o 
   2   2   3       26.92       32.44      0.94 o 
   3   2   3      113.92      127.85      2.38 o 
   4   2   3       26.58       28.19      1.62 o 
   5   2   3       79.14       83.43      6.99 o 
   6   2   3      636.47      522.95     12.74 o 
   7   2   3       32.77       37.88      4.95 o 
   8   2   3       26.65       29.52      4.09 o 
   9   2   3       19.76       19.08      3.87 o 
 -10   3   3       14.56       13.36      3.17 o 
  -9   3   3       17.16       20.68      6.13 o 
  -8   3   3       19.53       15.79      2.72 o 
  -7   3   3      671.79      707.38      9.12 o 
  -6   3   3      387.62      379.52      4.99 o 
  -5   3   3      823.16      807.14      8.05 o 
  -4   3   3     1128.04     1394.68     11.30 o 
  -3   3   3     1254.94     1233.16      9.33 o 
  -2   3   3     4351.94     4196.98     27.93 o 
  -1   3   3     1701.61     1650.73     11.60 o 
   0   3   3     4095.72     4024.98     27.67 o 
   1   3   3        9.01        6.04      0.35 o 
   2   3   3       98.88      123.91      2.80 o 
   3   3   3       51.46       64.24      1.93 o 
   4   3   3        4.83        4.02      0.69 o 
   5   3   3      471.59      426.50     17.92 o 
   6   3   3       59.60       60.66      4.37 o 
   7   3   3        8.89       11.13      3.94 o 
   8   3   3        5.20        3.89      5.24 o 
   9   3   3       15.04       12.50      3.43 o 
 -10   4   3       85.98       95.63      6.51 o 
  -9   4   3        3.12        1.73      2.09 o 
  -8   4   3       18.00       17.08      2.76 o 
  -7   4   3     2709.20     2511.25     27.71 o 
  -6   4   3       75.67       82.06      1.60 o 
  -5   4   3      548.29      490.90      4.81 o 
  -4   4   3      909.81      905.34      7.28 o 
  -3   4   3      108.07      108.02      1.87 o 
  -2   4   3       43.29       35.74      0.78 o 
  -1   4   3      393.65      411.97      3.60 o 
   0   4   3      600.29      704.83      5.93 o 
   1   4   3      231.70      240.21      2.21 o 
   2   4   3     1050.24     1296.42     10.97 o 
   3   4   3      282.74      287.37      7.33 o 
   4   4   3      289.88      284.81      4.45 o 
   5   4   3       56.02       52.42      3.75 o 
   6   4   3      170.77      124.10      8.93 o 
   7   4   3       54.60       56.43      4.99 o 
   8   4   3       13.73       12.50      3.06 o 
   9   4   3       31.24       47.71     11.78 o 
 -10   5   3        0.85        4.81      4.54 o 
  -9   5   3       44.67       46.34      4.42 o 
  -8   5   3        0.33       -1.20      1.70 o 
  -7   5   3       32.59       34.23      2.60 o 
  -6   5   3        4.11        5.55      0.58 o 
  -5   5   3      320.87      330.78      3.40 o 
  -4   5   3       15.07       15.90      0.76 o 
  -3   5   3       16.43       19.54      0.67 o 
  -2   5   3      278.67      285.80      2.52 o 
  -1   5   3       26.48       43.76      0.93 o 
   0   5   3      310.79      393.16      3.76 o 
   1   5   3       25.97       23.25      0.69 o 
   2   5   3        2.98        4.13      0.35 o 
   3   5   3       30.43       26.58      0.88 o 
   4   5   3       80.88       78.77      2.48 o 
   5   5   3       61.09       68.80      3.08 o 
   6   5   3       32.11       27.76      3.22 o 
   7   5   3        0.03       -1.87      1.87 o 
   8   5   3      179.73      181.97     15.12 o 
 -10   6   3        7.88       21.30      3.75 o 
  -9   6   3        0.39        4.47      2.41 o 
  -8   6   3       26.86       28.74      2.61 o 
  -7   6   3        0.91        4.95      1.22 o 
  -6   6   3      273.54      248.59      5.25 o 
  -5   6   3       16.63       15.92      0.79 o 
  -4   6   3       28.69       20.02      0.81 o 
  -3   6   3       61.35       81.25      1.26 o 
  -2   6   3      124.65      145.95      1.65 o 
  -1   6   3        0.35        0.02      0.30 o 
   0   6   3     2221.74     2279.64     17.80 o 
   1   6   3       23.50       36.35      0.86 o 
   2   6   3      925.09     1021.01      8.12 o 
   3   6   3      169.88      166.46      1.94 o 
   4   6   3       95.05       79.07      2.33 o 
   5   6   3      201.28      209.70      6.67 o 
   6   6   3       83.87       74.57      4.68 o 
   7   6   3       38.40       40.82      6.68 o 
   8   6   3        5.15        4.28      2.73 o 
 -10   7   3        0.82        2.77      2.83 o 
  -9   7   3       26.54       29.83      3.88 o 
  -8   7   3        0.01       -0.50      1.37 o 
  -7   7   3        3.14        1.71      1.08 o 
  -6   7   3      132.18      108.67      2.25 o 
  -5   7   3      179.27      177.98      2.79 o 
  -4   7   3       12.71       16.42      0.82 o 
  -3   7   3        0.00        0.31      0.31 o 
  -2   7   3      496.86      561.46      4.77 o 
  -1   7   3      340.22      377.77      4.16 o 
   0   7   3      167.99      197.88      2.50 o 
   1   7   3       12.58       12.14      0.69 o 
   2   7   3      108.11       94.35      1.50 o 
   3   7   3      107.27      102.35      1.93 o 
   4   7   3      190.11      186.98      4.10 o 
   5   7   3       12.36        8.28      1.59 o 
   6   7   3       21.30       18.86      8.82 o 
   7   7   3       18.21       25.12      5.36 o 
   8   7   3      178.80      195.77      7.73 o 
 -10   8   3       98.00      110.52      6.58 o 
  -9   8   3        6.02        8.74      3.72 o 
  -8   8   3       14.43       19.51      2.40 o 
  -7   8   3        0.38        1.80      1.36 o 
  -6   8   3       90.33       77.48      2.44 o 
  -5   8   3      425.67      430.81      5.20 o 
  -4   8   3        0.13       -0.01      0.33 o 
  -3   8   3       15.04       15.07      0.73 o 
  -2   8   3        2.96        5.39      0.46 o 
  -1   8   3       61.59       69.60      1.37 o 
   0   8   3       47.02       27.41      1.10 o 
   1   8   3       22.61       25.06      1.02 o 
   2   8   3       63.87       60.69      1.37 o 
   3   8   3     2537.19     2444.63     26.06 o 
   4   8   3      669.88      609.05     11.87 o 
   5   8   3      364.98      336.41      7.36 o 
   6   8   3        6.36        6.78      2.01 o 
   7   8   3        0.17       -0.57      2.17 o 
   8   8   3      136.87      140.69      6.63 o 
  -9   9   3       49.75       66.56      5.37 o 
  -8   9   3       78.53       83.54      3.41 o 
  -7   9   3       44.19       45.70      2.66 o 
  -6   9   3       35.47       21.97      1.60 o 
  -5   9   3      465.19      464.41      6.66 o 
  -4   9   3      428.16      425.13      4.55 o 
  -3   9   3     1910.37     1931.87     15.74 o 
  -2   9   3       25.98       18.98      0.84 o 
  -1   9   3       49.88       48.88      1.23 o 
   0   9   3      737.13      745.43      7.00 o 
   1   9   3      450.67      413.74      5.00 o 
   2   9   3      308.87      296.07      3.96 o 
   3   9   3     1608.58     1557.84     20.66 o 
   4   9   3        4.53        4.64      1.57 o 
   5   9   3        8.86        7.49      1.71 o 
   6   9   3        1.68        2.64      1.74 o 
   7   9   3       15.22       21.78      3.62 o 
  -9  10   3       45.15       61.36      7.55 o 
  -8  10   3       43.74       69.34      4.47 o 
  -7  10   3        1.35        0.94      1.09 o 
  -6  10   3      117.64      100.31      2.89 o 
  -5  10   3      154.15      154.19      3.46 o 
  -4  10   3      164.92      189.71      3.45 o 
  -3  10   3      928.32      928.89      9.06 o 
  -2  10   3      837.02      854.77      9.56 o 
  -1  10   3       29.51       23.09      1.11 o 
   0  10   3       44.23       43.97      1.59 o 
   1  10   3        0.63        3.53      0.77 o 
   2  10   3       32.29       32.74      1.79 o 
   3  10   3      519.88      492.51      8.20 o 
   4  10   3        8.66        7.22      1.35 o 
   5  10   3      217.19      180.06      7.12 o 
   6  10   3       17.97       20.32      2.98 o 
   7  10   3       41.91       52.43      4.77 o 
  -9  11   3       22.54       37.42      6.42 o 
  -8  11   3       74.29       84.81      5.58 o 
  -7  11   3       15.22       17.78      2.79 o 
  -6  11   3       28.21       32.33      5.38 o 
  -5  11   3       40.97       36.76      2.67 o 
  -4  11   3        5.54        6.41      0.97 o 
  -3  11   3      285.42      275.37      4.37 o 
  -2  11   3      389.11      367.45      5.07 o 
  -1  11   3        6.38        4.67      0.78 o 
   0  11   3       25.03       22.04      1.36 o 
   1  11   3       24.30       26.72      1.39 o 
   2  11   3        2.40        1.27      0.84 o 
   3  11   3      111.20      106.80      3.44 o 
   4  11   3      113.36      113.93      3.69 o 
   5  11   3       21.70       16.95      2.13 o 
   6  11   3       74.41       76.57     11.82 o 
   7  11   3        5.86        5.23      2.62 o 
  -8  12   3        5.38        5.16      3.14 o 
  -7  12   3        2.85        3.14      2.77 o 
  -6  12   3       12.22       11.73      2.46 o 
  -5  12   3       24.94       26.60      2.42 o 
  -4  12   3        8.17       11.25      1.42 o 
  -3  12   3      625.77      638.50     10.03 o 
  -2  12   3      269.83      193.74      4.56 o 
  -1  12   3        4.25        0.72      0.85 o 
   0  12   3      312.61      265.02      5.15 o 
   1  12   3        0.08        2.08      0.86 o 
   2  12   3       91.04       96.77      3.74 o 
   3  12   3       79.01       77.15      3.07 o 
   4  12   3      231.07      239.31      5.84 o 
   5  12   3       16.38       20.77      2.44 o 
   6  12   3       72.62       77.65      5.71 o 
  -8  13   3      121.24      134.70      9.35 o 
  -7  13   3        0.02       -1.86      1.86 o 
  -6  13   3       18.68       17.69      4.12 o 
  -5  13   3       13.47       14.32      2.00 o 
  -4  13   3       77.27       76.59      3.65 o 
  -3  13   3        6.11        5.39      1.18 o 
  -2  13   3       14.48       10.74      1.42 o 
  -1  13   3       40.55       42.22      2.48 o 
   0  13   3       74.31       71.11      2.88 o 
   1  13   3        3.63        1.17      0.94 o 
   2  13   3       36.10       37.08      3.22 o 
   3  13   3        0.98       -0.49      1.09 o 
   4  13   3      115.24      142.06      5.35 o 
   5  13   3        0.36        1.64      1.68 o 
   6  13   3        0.27       -1.86      2.09 o 
  -7  14   3        5.25        4.28      3.35 o 
  -6  14   3       71.66       74.48      7.69 o 
  -5  14   3       18.29       22.61      2.93 o 
  -4  14   3      172.45      168.15      5.53 o 
  -3  14   3        6.11        6.96      1.31 o 
  -2  14   3      406.18      369.81      7.32 o 
  -1  14   3       12.70        9.09      1.40 o 
   0  14   3        2.84        7.40      1.34 o 
   1  14   3        8.60        7.58      1.38 o 
   2  14   3        5.85        4.50      1.17 o 
   3  14   3       17.39       16.92      2.72 o 
   4  14   3        4.12        6.40      2.25 o 
   5  14   3        0.83       -0.83      1.79 o 
  -6  15   3        0.13        1.47      2.79 o 
  -5  15   3       48.43       45.25      6.11 o 
  -4  15   3       36.27       28.16      3.30 o 
  -3  15   3       72.03       61.80      3.66 o 
  -2  15   3        2.31        7.22      1.40 o 
  -1  15   3        8.13        6.60      1.40 o 
   0  15   3       47.36       41.52      5.36 o 
   1  15   3       38.61       47.30      3.82 o 
   2  15   3       89.24       82.09      5.12 o 
   3  15   3        2.78        6.22      2.15 o 
   4  15   3      180.58      197.16      7.86 o 
  -5  16   3       34.84       36.38      5.89 o 
  -4  16   3        0.40        5.30      3.03 o 
  -3  16   3        8.47        7.72      3.50 o 
  -2  16   3       33.33       38.44      3.78 o 
  -1  16   3        8.52        6.28      2.08 o 
   0  16   3       78.41       86.38      5.12 o 
   1  16   3       97.16      115.08      5.83 o 
   2  16   3        0.18       -0.43      1.69 o 
   3  16   3        0.14       -1.34      1.74 o 
   4  16   3       61.34       66.51      5.47 o 
  -4  17   3        3.47        3.33      3.06 o 
  -3  17   3        6.13        7.65      3.61 o 
  -2  17   3       30.09       31.74      6.88 o 
  -1  17   3       35.05       31.89      3.67 o 
   0  17   3       47.75       51.32      4.51 o 
   1  17   3        0.90        2.16      2.54 o 
   2  17   3       46.23       46.59      4.60 o 
  -3  18   3        8.19       14.50      4.20 o 
  -2  18   3        0.98       11.56      4.39 o 
  -1  18   3        2.87        3.98      2.88 o 
   0  18   3        8.11        6.19      2.41 o 
   1  18   3       49.32       58.19      7.37 o 
 -11   0   4      115.04      117.79      9.55 o 
 -10   0   4        0.00        0.23      3.42 o 
  -9   0   4       90.72       87.63      7.37 o 
  -8   0   4      367.25      386.85     14.59 o 
  -7   0   4     1645.74     1555.73     22.52 o 
  -6   0   4        0.85        1.40      0.91 o 
  -5   0   4      142.19      123.03      3.03 o 
  -4   0   4     3318.42     3343.15     44.23 o 
  -3   0   4     3196.62     3059.76     39.69 o 
  -2   0   4     1896.04     1853.20     18.88 o 
  -1   0   4     1403.44     1666.67     20.34 o 
   0   0   4      228.51      253.76      3.24 o 
   1   0   4      865.16      862.13     10.34 o 
   2   0   4      566.49      546.30      6.81 o 
   3   0   4      443.28      471.77      9.23 o 
   4   0   4       37.93       42.89      4.72 o 
   5   0   4     2454.53     2423.79     59.91 o 
   6   0   4      716.26      658.62     21.55 o 
   7   0   4       56.12       54.63      6.70 o 
   8   0   4       40.11       58.93      7.66 o 
 -11   1   4       10.67       18.20      3.68 o 
 -10   1   4       89.39      107.27     10.67 o 
  -9   1   4       19.85       16.21      2.82 o 
  -8   1   4      286.25      265.07      6.27 o 
  -7   1   4      356.78      345.41      4.78 o 
  -6   1   4      168.03      173.66      3.15 o 
  -5   1   4       83.65       81.23      1.91 o 
  -4   1   4       84.15       83.85      1.55 o 
  -3   1   4      320.30      297.08      3.44 o 
  -2   1   4     1077.02     1229.99      9.69 o 
  -1   1   4    95795.35    83988.59   1245.15 o 
   0   1   4     1748.08     1909.22     16.13 o 
   1   1   4      144.70      130.77      1.35 o 
   2   1   4        0.01        0.17      0.27 o 
   3   1   4      391.40      393.47      4.45 o 
   4   1   4      458.09      440.52      6.49 o 
   5   1   4       52.71       56.80      6.62 o 
   6   1   4      190.59      168.47      6.59 o 
   7   1   4        6.86        4.31      2.36 o 
   8   1   4       91.87      101.43      6.01 o 
 -11   2   4        8.61        6.36      2.95 o 
 -10   2   4        3.41        3.91      2.57 o 
  -9   2   4       52.44       50.61      4.39 o 
  -8   2   4      120.33      127.09      4.25 o 
  -7   2   4     3374.19     3328.80     35.02 o 
  -6   2   4      236.37      207.52      3.24 o 
  -5   2   4      323.58      311.18      4.44 o 
  -4   2   4      194.81      233.33      3.09 o 
  -3   2   4      891.82      856.44      8.06 o 
  -2   2   4      170.78      155.53      1.69 o 
  -1   2   4      413.57      433.32      3.32 o 
   0   2   4      370.12      417.73      3.49 o 
   1   2   4      373.56      388.54      3.87 o 
   2   2   4      768.93      871.79      7.14 o 
   3   2   4      258.05      266.25      3.46 o 
   4   2   4      186.49      181.05      3.61 o 
   5   2   4     1675.29     1656.93     30.40 o 
   6   2   4      130.71      142.52      6.15 o 
   7   2   4       29.31       23.60      3.63 o 
   8   2   4        1.25       -1.30      2.43 o 
 -11   3   4       31.45       34.45      4.64 o 
 -10   3   4       57.48       52.04      4.90 o 
  -9   3   4       37.89       33.41      3.74 o 
  -8   3   4        5.31        1.15      1.27 o 
  -7   3   4     1335.17     1258.50     14.70 o 
  -6   3   4       11.76       10.29      0.80 o 
  -5   3   4        5.89        5.65      0.58 o 
  -4   3   4      116.89      123.52      1.63 o 
  -3   3   4     4412.13     4673.00     33.71 o 
  -2   3   4      307.61      371.59      4.32 o 
  -1   3   4      927.98      839.69      5.93 o 
   0   3   4        6.78        4.00      0.39 o 
   1   3   4     2020.99     2094.05     17.14 o 
   2   3   4       19.90       29.25      0.97 o 
   3   3   4      104.19       97.07      2.15 o 
   4   3   4       19.07       20.66      1.34 o 
   5   3   4     1796.84     1687.18     30.89 o 
   6   3   4       47.41       40.02      3.88 o 
   7   3   4        0.55       -1.85      1.85 o 
   8   3   4       16.68       17.84      3.45 o 
 -11   4   4      230.82      244.62      9.83 o 
 -10   4   4       11.15       15.65      4.24 o 
  -9   4   4       62.48       67.86      6.19 o 
  -8   4   4      184.05      171.43      5.20 o 
  -7   4   4      410.49      422.97      6.39 o 
  -6   4   4        1.88        1.81      0.45 o 
  -5   4   4       31.16       29.30      0.89 o 
  -4   4   4       65.38       75.40      1.21 o 
  -3   4   4      250.59      253.00      2.53 o 
  -2   4   4      543.03      575.87      4.37 o 
  -1   4   4       46.31       37.53      0.80 o 
   0   4   4      570.64      589.02      4.83 o 
   1   4   4       25.11       21.95      0.77 o 
   2   4   4      426.50      495.07      4.68 o 
   3   4   4      146.69      137.24      4.71 o 
   4   4   4        0.95        2.45      0.94 o 
   5   4   4      332.94      338.94      9.27 o 
   6   4   4       83.19       66.88      8.19 o 
   7   4   4       16.83       19.18      3.25 o 
   8   4   4        1.07        0.43      3.79 o 
 -10   5   4        0.84        0.23      5.28 o 
  -9   5   4      169.76      149.61      7.92 o 
  -8   5   4        0.70        2.00      1.39 o 
  -7   5   4      127.03      111.92      2.58 o 
  -6   5   4        5.09        3.97      0.63 o 
  -5   5   4        2.43        5.21      0.51 o 
  -4   5   4     2633.46     3069.72     22.57 o 
  -3   5   4      233.18      275.84      2.56 o 
  -2   5   4      808.33      836.94      6.15 o 
  -1   5   4     1075.94     1126.36      8.84 o 
   0   5   4      456.04      435.69      4.14 o 
   1   5   4      267.99      310.02      3.61 o 
   2   5   4     1723.78     1834.24     15.39 o 
   3   5   4      168.38      164.04      5.23 o 
   4   5   4       33.24       33.92      1.81 o 
   5   5   4      149.57      133.61      5.71 o 
   6   5   4        0.00       -1.70      1.70 o 
   7   5   4       56.17       57.19      4.86 o 
   8   5   4        1.86        1.25      2.58 o 
 -10   6   4       45.86       50.06      5.06 o 
  -9   6   4       10.71       11.44      4.78 o 
  -8   6   4      112.57      117.18      4.40 o 
  -7   6   4        3.75        6.90      0.91 o 
  -6   6   4        0.17       -0.52      0.52 o 
  -5   6   4       39.10       38.23      1.10 o 
  -4   6   4      774.76      864.14      7.22 o 
  -3   6   4        0.91        0.16      0.28 o 
  -2   6   4       45.11       44.38      1.31 o 
  -1   6   4       42.50       39.33      0.99 o 
   0   6   4      322.86      328.81      3.47 o 
   1   6   4       13.55       16.49      0.67 o 
   2   6   4      382.36      454.06      4.16 o 
   3   6   4       15.76       14.99      1.21 o 
   4   6   4       17.93       17.92      1.66 o 
   5   6   4        3.32        6.89      2.05 o 
   6   6   4       89.40       95.40      5.51 o 
   7   6   4        1.15       -1.78      2.16 o 
   8   6   4       19.41       23.42      5.57 o 
 -10   7   4        8.11        5.61      3.72 o 
  -9   7   4       19.18       21.93      3.36 o 
  -8   7   4        0.96        0.83      1.48 o 
  -7   7   4        7.72        6.43      1.07 o 
  -6   7   4       94.19       85.78      2.26 o 
  -5   7   4     3711.79     3619.23     39.79 o 
  -4   7   4       15.06        8.54      0.70 o 
  -3   7   4      261.82      260.27      2.61 o 
  -2   7   4       59.24       50.93      1.08 o 
  -1   7   4       11.84        8.85      0.62 o 
   0   7   4       15.81       10.08      0.66 o 
   1   7   4       87.88       85.83      1.78 o 
   2   7   4       77.61       64.44      1.34 o 
   3   7   4     2662.20     2662.32     28.36 o 
   4   7   4      195.46      186.46      4.92 o 
   5   7   4        0.29        1.44      1.50 o 
   6   7   4        0.75        1.77      2.87 o 
   7   7   4       81.91       85.58      8.94 o 
   8   7   4        7.85        8.63      3.40 o 
 -10   8   4        1.82        4.74      4.47 o 
  -9   8   4      114.91      129.54     19.73 o 
  -8   8   4       53.34       65.52      4.21 o 
  -7   8   4        0.74        0.53      1.11 o 
  -6   8   4       51.46       56.57      2.13 o 
  -5   8   4      428.25      404.95      4.96 o 
  -4   8   4        5.16        4.85      0.63 o 
  -3   8   4        6.88        6.93      0.60 o 
  -2   8   4        0.54        1.06      0.40 o 
  -1   8   4       78.74       79.47      1.60 o 
   0   8   4       50.57       55.09      1.32 o 
   1   8   4       54.49       51.26      1.30 o 
   2   8   4       85.47       83.74      2.37 o 
   3   8   4        9.80       11.11      1.41 o 
   4   8   4        1.92        2.60      1.29 o 
   5   8   4       17.71       16.28      2.57 o 
   6   8   4        6.58        8.74      2.36 o 
   7   8   4       90.92      106.68     10.38 o 
 -10   9   4       22.46       33.53      4.54 o 
  -9   9   4        0.18       -1.40      2.14 o 
  -8   9   4      110.30      107.46      3.80 o 
  -7   9   4       18.52       19.71      1.89 o 
  -6   9   4        3.72        3.62      0.93 o 
  -5   9   4      633.29      647.29      7.89 o 
  -4   9   4      156.37      156.18      2.55 o 
  -3   9   4       73.37       67.38      1.83 o 
  -2   9   4       14.81       20.68      1.26 o 
  -1   9   4       24.67       20.91      1.07 o 
   0   9   4       16.49       13.86      0.96 o 
   1   9   4       20.53       20.86      1.14 o 
   2   9   4       40.86       39.21      1.83 o 
   3   9   4      612.81      583.53      9.21 o 
   4   9   4        0.15        2.70      1.29 o 
   5   9   4       18.23       18.91      2.89 o 
   6   9   4      137.00      134.78      6.12 o 
   7   9   4        1.54       -0.66      1.97 o 
  -9  10   4        0.57        2.57      2.65 o 
  -8  10   4      258.49      297.05      6.61 o 
  -7  10   4        6.07        6.36      1.44 o 
  -6  10   4        6.05        7.95      1.18 o 
  -5  10   4      216.76      210.36      4.79 o 
  -4  10   4      125.32      122.94      2.69 o 
  -3  10   4     2038.56     1979.62     21.10 o 
  -2  10   4       61.78       61.47      1.99 o 
  -1  10   4        3.42        2.23      0.59 o 
   0  10   4        2.31        2.06      0.66 o 
   1  10   4     1374.34     1374.14     13.37 o 
   2  10   4      290.32      284.28      5.50 o 
   3  10   4      105.15       96.52      3.19 o 
   4  10   4       10.66       14.76      1.98 o 
   5  10   4        2.32        4.79      1.94 o 
   6  10   4      277.56      298.29      9.60 o 
   7  10   4       20.80       23.57      3.70 o 
  -8  11   4      111.14      125.44      8.32 o 
  -7  11   4       14.10       16.37      2.70 o 
  -6  11   4        4.08        2.70      1.12 o 
  -5  11   4        3.31        4.07      1.21 o 
  -4  11   4       20.95       21.02      1.47 o 
  -3  11   4      699.86      654.74      8.72 o 
  -2  11   4      803.04      693.67      8.25 o 
  -1  11   4        1.69        1.27      0.69 o 
   0  11   4      435.96      367.89      5.33 o 
   1  11   4     2100.01     1966.88     21.96 o 
   2  11   4        7.62        6.60      1.08 o 
   3  11   4       29.80       33.90      3.00 o 
   4  11   4       21.04       23.11      2.80 o 
   5  11   4       30.01       34.55      3.78 o 
   6  11   4       12.19       14.72      3.06 o 
  -8  12   4       46.49       52.15      6.45 o 
  -7  12   4        0.00       -1.29      1.88 o 
  -6  12   4      152.17      160.70      5.26 o 
  -5  12   4       27.78       27.28      2.46 o 
  -4  12   4      118.48      130.49      3.93 o 
  -3  12   4      208.95      177.39      4.40 o 
  -2  12   4       17.42       13.38      1.14 o 
  -1  12   4        5.36        7.32      0.96 o 
   0  12   4        7.71        9.73      1.21 o 
   1  12   4      108.74       92.55      2.84 o 
   2  12   4      192.47      185.97      5.73 o 
   3  12   4       43.19       38.00      2.72 o 
   4  12   4       73.29       73.36      3.31 o 
   5  12   4        0.00       -1.14      1.98 o 
   6  12   4       96.66      106.14      6.02 o 
  -8  13   4        6.10        7.97      3.66 o 
  -7  13   4       31.04       37.76      5.44 o 
  -6  13   4       38.89       41.30      5.64 o 
  -5  13   4        0.80        1.32      1.22 o 
  -4  13   4        6.76        8.64      1.62 o 
  -3  13   4      414.47      397.65      7.44 o 
  -2  13   4        0.59        0.01      0.89 o 
  -1  13   4       78.42       68.00      2.89 o 
   0  13   4       58.72       44.48      2.61 o 
   1  13   4      364.62      333.11      5.91 o 
   2  13   4        1.20        2.10      1.11 o 
   3  13   4        0.66        0.96      1.55 o 
   4  13   4       70.48       89.62     10.21 o 
   5  13   4       32.50       46.16      4.53 o 
  -7  14   4       20.87       14.42      4.15 o 
  -6  14   4      347.36      365.46     15.53 o 
  -5  14   4      150.80      155.77      9.74 o 
  -4  14   4       31.42       30.04      3.30 o 
  -3  14   4        9.06        7.95      1.43 o 
  -2  14   4      357.22      332.41      7.42 o 
  -1  14   4       14.67       14.07      1.66 o 
   0  14   4      403.94      368.55     10.74 o 
   1  14   4        6.38        7.04      1.33 o 
   2  14   4        0.55       -0.24      1.50 o 
   3  14   4       46.46       46.75      5.46 o 
   4  14   4      241.63      284.57     20.17 o 
   5  14   4       49.42       45.01      6.10 o 
  -6  15   4        0.03        7.06      3.30 o 
  -5  15   4       57.05       63.03      7.25 o 
  -4  15   4        1.16       -1.06      2.00 o 
  -3  15   4        2.77        4.35      2.88 o 
  -2  15   4        0.00       -0.75      1.08 o 
  -1  15   4       34.70       38.25      3.00 o 
   0  15   4        3.74        3.16      1.28 o 
   1  15   4        9.94       11.74      2.99 o 
   2  15   4        0.29        0.03      2.57 o 
   3  15   4       56.79       58.09      6.69 o 
   4  15   4       16.24       19.50      3.28 o 
  -6  16   4       26.91       43.50      6.33 o 
  -5  16   4       16.67       15.49      4.22 o 
  -4  16   4       61.54       52.87      6.59 o 
  -3  16   4       98.36      108.02      8.11 o 
  -2  16   4        0.00       -1.43      1.43 o 
  -1  16   4        7.28        8.58      2.24 o 
   0  16   4        1.49        1.09      1.78 o 
   1  16   4      135.37      141.97     16.41 o 
   2  16   4       26.09       21.55      5.66 o 
   3  16   4       49.08       44.33      4.89 o 
  -4  17   4        6.59        5.37      3.12 o 
  -3  17   4      112.49      115.92      8.76 o 
  -2  17   4       19.00       22.93      5.02 o 
  -1  17   4        9.29       10.15      4.15 o 
   0  17   4        5.89        7.47      2.35 o 
   1  17   4       89.66      100.07      5.73 o 
   2  17   4       15.97       17.59      3.48 o 
  -2  18   4        4.89        9.61      3.96 o 
  -1  18   4        1.47        1.68      1.96 o 
   0  18   4        3.78        5.42      2.32 o 
 -11   1   5       64.12       68.64      8.15 o 
 -10   1   5       31.80       31.72      6.35 o 
  -9   1   5       60.89       64.18      4.77 o 
  -8   1   5      474.49      433.16     10.53 o 
  -7   1   5      198.24      187.39      3.26 o 
  -6   1   5      268.63      257.89      3.76 o 
  -5   1   5     1574.35     1555.82     16.66 o 
  -4   1   5      202.82      191.25      2.64 o 
  -3   1   5       63.52       71.30      1.25 o 
  -2   1   5        0.63        0.32      0.26 o 
  -1   1   5     1309.07     1421.02     11.47 o 
   0   1   5      537.71      558.46      5.14 o 
   1   1   5      779.44      728.70      6.06 o 
   2   1   5      409.84      421.66      4.75 o 
   3   1   5       11.69       12.28      0.69 o 
   4   1   5       15.18       19.67      2.61 o 
   5   1   5      226.72      203.37      8.78 o 
   6   1   5        2.20        1.43      2.08 o 
   7   1   5        2.59        2.56      2.46 o 
   8   1   5       15.59       13.80      3.52 o 
 -11   2   5       88.34       80.55     10.04 o 
 -10   2   5       17.10       21.87      3.51 o 
  -9   2   5        6.18        5.09      2.62 o 
  -8   2   5      363.41      305.98      5.81 o 
  -7   2   5        0.88        2.05      0.67 o 
  -6   2   5      123.74      124.98      2.89 o 
  -5   2   5      937.55      925.47      9.67 o 
  -4   2   5       57.31       43.86      1.14 o 
  -3   2   5     1834.25     1758.64     14.88 o 
  -2   2   5        4.47        6.00      0.41 o 
  -1   2   5        1.24        0.85      0.40 o 
   0   2   5      150.29      133.45      1.61 o 
   1   2   5        0.04        0.54      0.21 o 
   2   2   5     3048.94     3183.81     24.46 o 
   3   2   5        9.08        8.08      0.76 o 
   4   2   5      720.28      699.20     17.20 o 
   5   2   5      297.15      303.86      8.96 o 
   6   2   5        9.27        8.14      2.48 o 
   7   2   5        0.00        0.01      2.61 o 
   8   2   5      128.63      140.75      7.22 o 
 -11   3   5        9.71       11.58      3.33 o 
 -10   3   5        0.18       -1.62      2.18 o 
  -9   3   5        9.27       13.41      2.78 o 
  -8   3   5        4.02        3.10      1.05 o 
  -7   3   5      457.09      438.74      6.76 o 
  -6   3   5       66.50       63.24      1.72 o 
  -5   3   5       54.77       61.86      1.20 o 
  -4   3   5      388.48      425.69      4.41 o 
  -3   3   5       18.52       16.56      0.62 o 
  -2   3   5      969.54     1027.74      8.10 o 
  -1   3   5      383.41      440.61      4.07 o 
   0   3   5     1453.88     1434.24     12.15 o 
   1   3   5      394.68      386.20      3.82 o 
   2   3   5      381.15      469.78      5.17 o 
   3   3   5      294.20      294.64      4.43 o 
   4   3   5       99.38      105.56      5.84 o 
   5   3   5      217.63      211.39      7.24 o 
   6   3   5       40.48       37.08      3.93 o 
   7   3   5        4.31        6.32      2.66 o 
   8   3   5        9.34        3.38      3.29 o 
 -11   4   5       22.76       30.21      4.31 o 
 -10   4   5       10.04       15.66      3.27 o 
  -9   4   5       24.37       22.51      3.18 o 
  -8   4   5      358.44      276.03      6.66 o 
  -7   4   5       14.39       22.16      1.30 o 
  -6   4   5       85.04       88.56      1.70 o 
  -5   4   5       23.88       39.03      1.00 o 
  -4   4   5     1466.43     1689.31     12.81 o 
  -3   4   5       54.53       40.93      0.77 o 
  -2   4   5       67.63       76.19      1.10 o 
  -1   4   5       61.01       61.32      0.96 o 
   0   4   5        0.21        0.32      0.32 o 
   1   4   5        0.92        1.95      0.36 o 
   2   4   5      519.30      510.48      5.16 o 
   3   4   5      211.14      197.09      3.90 o 
   4   4   5        5.40        7.56      2.11 o 
   5   4   5     1528.35     1423.33     27.16 o 
   6   4   5       18.09       16.91      2.93 o 
   7   4   5       28.76       26.56      3.80 o 
   8   4   5       81.40       94.50     11.48 o 
 -11   5   5      363.43      416.51     13.10 o 
 -10   5   5      128.95      145.79      6.99 o 
  -9   5   5       26.24       39.16      6.98 o 
  -8   5   5       97.40       73.36      5.47 o 
  -7   5   5       55.37       56.90      2.07 o 
  -6   5   5      133.16      138.33      2.53 o 
  -5   5   5      111.10      102.47      1.59 o 
  -4   5   5       25.76       34.06      0.90 o 
  -3   5   5        8.16        6.24      0.43 o 
  -2   5   5      352.30      388.89      3.30 o 
  -1   5   5      477.69      496.23      4.46 o 
   0   5   5        2.62        2.61      0.36 o 
   1   5   5      253.23      287.85      3.89 o 
   2   5   5       43.35       42.24      1.14 o 
   3   5   5      319.92      304.57      6.89 o 
   4   5   5       33.27       26.22      2.83 o 
   5   5   5       72.03       59.67      4.40 o 
   6   5   5        7.02        4.08      2.30 o 
   7   5   5        8.49        4.61      2.80 o 
 -10   6   5       66.35       73.71      5.64 o 
  -9   6   5       43.90       43.23      4.25 o 
  -8   6   5       40.43       40.34      2.48 o 
  -7   6   5      351.98      330.11      5.44 o 
  -6   6   5        0.51        2.85      0.67 o 
  -5   6   5      295.11      267.41      3.47 o 
  -4   6   5      219.20      271.43      3.10 o 
  -3   6   5        9.48       10.71      0.56 o 
  -2   6   5     2513.08     2534.88     18.04 o 
  -1   6   5      166.25      149.28      1.98 o 
   0   6   5      146.82      141.32      2.01 o 
   1   6   5       65.31       69.52      1.31 o 
   2   6   5        5.45        4.80      0.58 o 
   3   6   5        1.77        0.27      0.75 o 
   4   6   5      207.73      193.16      5.17 o 
   5   6   5       51.99       34.77      3.52 o 
   6   6   5        8.66        4.55      2.91 o 
   7   6   5        4.46        7.56      4.39 o 
 -10   7   5      313.18      372.80     11.57 o 
  -9   7   5        6.52        6.16      3.00 o 
  -8   7   5       35.83       33.78      2.34 o 
  -7   7   5        0.87       -0.29      0.72 o 
  -6   7   5      368.27      354.00      8.13 o 
  -5   7   5        0.20        0.71      0.72 o 
  -4   7   5       34.41       31.58      1.02 o 
  -3   7   5       33.79       40.11      0.95 o 
  -2   7   5       48.72       63.10      1.38 o 
  -1   7   5       23.54       26.36      1.18 o 
   0   7   5      841.29      903.84      7.99 o 
   1   7   5       18.39       18.74      0.87 o 
   2   7   5       50.43       51.79      1.93 o 
   3   7   5        5.53        6.40      1.33 o 
   4   7   5       60.68       50.82      3.79 o 
   5   7   5        0.19        0.92      2.87 o 
   6   7   5       10.96        5.07      3.78 o 
   7   7   5       26.24       26.54      5.85 o 
 -10   8   5       84.72       97.26      6.25 o 
  -9   8   5        1.02        1.71      1.68 o 
  -8   8   5        4.04        3.12      1.27 o 
  -7   8   5      404.01      366.23      6.05 o 
  -6   8   5      785.21      708.87      9.40 o 
  -5   8   5     1764.86     1674.27     21.60 o 
  -4   8   5        2.83        1.15      0.49 o 
  -3   8   5       58.32       56.77      1.24 o 
  -2   8   5        0.04        4.75      0.52 o 
  -1   8   5       50.96       49.74      1.31 o 
   0   8   5       37.61       33.23      1.23 o 
   1   8   5       11.48       12.29      0.87 o 
   2   8   5        9.14        8.06      0.97 o 
   3   8   5       87.18       87.64      3.45 o 
   4   8   5       82.41       69.21      4.21 o 
   5   8   5        0.43       -0.12      1.54 o 
   6   8   5        3.19        5.33      3.65 o 
   7   8   5        2.94        1.52      2.15 o 
 -10   9   5        2.78        5.82      2.89 o 
  -9   9   5        0.46       -0.91      3.25 o 
  -8   9   5        0.11       -0.06      1.17 o 
  -7   9   5       13.55       18.04      1.56 o 
  -6   9   5        3.83        1.31      0.83 o 
  -5   9   5     2106.58     2101.59     26.57 o 
  -4   9   5       35.82       33.76      1.41 o 
  -3   9   5       59.39       54.50      1.50 o 
  -2   9   5      544.90      531.80      6.94 o 
  -1   9   5        0.34        1.45      0.57 o 
   0   9   5       67.49       71.03      1.79 o 
   1   9   5     1136.02     1117.65     11.09 o 
   2   9   5      165.71      164.84      4.05 o 
   3   9   5       63.82       61.67      3.22 o 
   4   9   5       72.43       56.09      4.24 o 
   5   9   5       71.70       68.30      4.95 o 
   6   9   5       11.86       13.26      6.89 o 
   7   9   5       42.30       55.72      5.14 o 
  -9  10   5       95.46       93.85      4.44 o 
  -8  10   5       98.41      115.75      4.59 o 
  -7  10   5      397.18      364.30      7.06 o 
  -6  10   5       15.02       13.09      1.54 o 
  -5  10   5      195.40      196.36      5.39 o 
  -4  10   5       51.83       48.11      2.05 o 
  -3  10   5       50.33       43.70      1.70 o 
  -2  10   5        5.74        7.20      0.87 o 
  -1  10   5       15.15       16.91      1.11 o 
   0  10   5      453.60      461.21      5.67 o 
   1  10   5     1481.48     1458.52     16.85 o 
   2  10   5        0.16        0.95      0.95 o 
   3  10   5      112.94      101.58      6.92 o 
   4  10   5       12.72       15.95      2.13 o 
   5  10   5       20.49       21.08      3.07 o 
   6  10   5       57.40       75.36     13.37 o 
  -9  11   5        9.30        8.98      3.54 o 
  -8  11   5       70.89       76.57      5.22 o 
  -7  11   5        4.22        2.04      1.60 o 
  -6  11   5       27.42       26.23      2.03 o 
  -5  11   5      145.24      127.57      4.42 o 
  -4  11   5        8.11        6.07      1.05 o 
  -3  11   5       57.33       59.35      3.68 o 
  -2  11   5       85.02       81.43      3.36 o 
  -1  11   5        1.30        1.06      0.68 o 
   0  11   5      242.00      230.43      3.99 o 
   1  11   5      112.75      111.05      3.67 o 
   2  11   5        6.91        6.96      1.31 o 
   3  11   5       22.24       22.19      2.01 o 
   4  11   5        3.76        3.62      1.52 o 
   5  11   5       10.95        9.02      4.80 o 
   6  11   5       30.35       32.11      4.04 o 
  -8  12   5       47.99       41.65      5.72 o 
  -7  12   5       63.31       67.31      6.89 o 
  -6  12   5      265.71      287.14      7.38 o 
  -5  12   5       34.83       35.29      2.27 o 
  -4  12   5       93.26       96.84      4.39 o 
  -3  12   5       20.41       18.69      1.33 o 
  -2  12   5       49.90       40.40      1.84 o 
  -1  12   5       22.36       23.40      1.46 o 
   0  12   5       47.07       32.02      1.93 o 
   1  12   5      308.86      315.91      6.70 o 
   2  12   5       16.95       14.45      1.72 o 
   3  12   5        7.80        8.21      1.49 o 
   4  12   5        1.24        4.05      1.60 o 
   5  12   5        5.70        2.58      2.16 o 
  -7  13   5       14.37       13.26      3.76 o 
  -6  13   5       37.01       55.66      4.42 o 
  -5  13   5        0.02        0.15      1.26 o 
  -4  13   5        0.35       -0.17      1.12 o 
  -3  13   5       21.90       24.98      2.78 o 
  -2  13   5       77.41       69.81      2.98 o 
  -1  13   5        3.20        1.90      0.80 o 
   0  13   5       28.75       28.01      1.89 o 
   1  13   5       44.33       44.13      2.37 o 
   2  13   5       18.25       18.90      1.96 o 
   3  13   5       86.85       97.22      4.08 o 
   4  13   5        9.28        6.55      2.55 o 
   5  13   5        0.02       -0.79      2.22 o 
  -7  14   5        0.07       -0.06      2.77 o 
  -6  14   5       13.03       11.44      3.72 o 
  -5  14   5       10.23       11.12      2.26 o 
  -4  14   5       14.13       14.62      2.50 o 
  -3  14   5        6.07        5.03      1.46 o 
  -2  14   5       13.83       19.63      2.00 o 
  -1  14   5        8.10        6.15      1.34 o 
   0  14   5      285.50      269.03      6.60 o 
   1  14   5       47.72       46.14      3.30 o 
   2  14   5      113.68      126.08      4.86 o 
   3  14   5        0.01        0.06      1.43 o 
   4  14   5       54.84       63.02      7.70 o 
  -7  15   5        7.61        5.33      3.28 o 
  -6  15   5      231.66      249.75     12.95 o 
  -5  15   5        0.02        3.19      2.79 o 
  -4  15   5       67.83       72.08      7.46 o 
  -3  15   5       14.70       21.37      4.24 o 
  -2  15   5       46.07       41.38      3.70 o 
  -1  15   5       59.26       56.31      3.61 o 
   0  15   5        0.63        1.35      1.24 o 
   1  15   5      103.78       98.64      5.27 o 
   2  15   5        2.66        1.77      2.52 o 
   3  15   5       31.29       37.89      4.17 o 
  -6  16   5       15.75       17.31      4.75 o 
  -5  16   5        0.00       -1.56      2.65 o 
  -4  16   5        4.86        6.55      3.18 o 
  -3  16   5      106.58      102.43      8.07 o 
  -2  16   5       61.89       69.71      7.54 o 
  -1  16   5       31.74       27.81      3.31 o 
   0  16   5       20.28       27.34      3.40 o 
   1  16   5        8.03        8.15      2.49 o 
   2  16   5        3.71        3.19      2.18 o 
  -4  17   5       29.44       38.99      6.18 o 
  -3  17   5        4.41        5.54      3.08 o 
  -2  17   5       18.16       14.58      4.29 o 
  -1  17   5       45.04       59.72      5.97 o 
   0  17   5        2.70        1.33      1.85 o 
   1  17   5       19.22       19.91      3.35 o 
 -11   0   6      535.99      611.80     22.91 o 
 -10   0   6        0.61        5.00      3.58 o 
  -9   0   6        0.39        4.02      2.76 o 
  -8   0   6       12.92       13.80      2.07 o 
  -7   0   6      198.32      185.65      4.58 o 
  -6   0   6      837.85      797.57     12.55 o 
  -5   0   6      960.88     1017.44     15.04 o 
  -4   0   6       42.99       41.49      1.43 o 
  -3   0   6     1566.85     1504.74     17.56 o 
  -2   0   6     3899.00     3834.46     44.46 o 
  -1   0   6        8.13        4.52      0.86 o 
   0   0   6      415.21      433.39      6.75 o 
   1   0   6      287.73      260.71      4.34 o 
   2   0   6       34.09       30.78      1.05 o 
   3   0   6       19.52       18.84      3.45 o 
   4   0   6      391.64      415.14     15.03 o 
   5   0   6        5.05        4.27      3.18 o 
   6   0   6      152.78      138.05      9.24 o 
   7   0   6       68.02       76.26      8.46 o 
 -11   1   6      444.81      531.40     14.82 o 
 -10   1   6      130.81      158.71      7.09 o 
  -9   1   6      141.20      140.86      4.75 o 
  -8   1   6       25.93       22.16      1.74 o 
  -7   1   6       10.95        9.81      0.92 o 
  -6   1   6       48.92       47.89      1.49 o 
  -5   1   6      479.43      514.04      5.86 o 
  -4   1   6       41.70       37.38      1.40 o 
  -3   1   6      394.74      369.66      3.44 o 
  -2   1   6        2.63        2.93      0.36 o 
  -1   1   6       16.22       24.37      0.77 o 
   0   1   6      213.76      229.29      3.35 o 
   1   1   6      281.72      304.31      2.85 o 
   2   1   6      712.63      784.64      6.59 o 
   3   1   6       22.07       29.15      4.72 o 
   4   1   6        6.57        7.65      2.15 o 
   5   1   6       79.30       82.45      5.14 o 
   6   1   6       13.89       15.62      3.07 o 
   7   1   6        1.77        3.50      3.51 o 
 -11   2   6        1.99        3.98      2.68 o 
 -10   2   6        3.30        5.25      2.50 o 
  -9   2   6        0.36        1.60      1.34 o 
  -8   2   6        9.43        9.89      2.08 o 
  -7   2   6        2.05        1.64      0.70 o 
  -6   2   6       17.19       18.38      1.30 o 
  -5   2   6      992.11     1029.18     10.63 o 
  -4   2   6      479.93      566.50      7.35 o 
  -3   2   6      177.63      193.41      2.38 o 
  -2   2   6      416.47      405.96      3.69 o 
  -1   2   6       75.31       67.47      1.27 o 
   0   2   6       14.79        7.12      0.47 o 
   1   2   6        7.33        6.34      0.44 o 
   2   2   6      480.80      518.47      5.00 o 
   3   2   6        6.43        7.75      1.03 o 
   4   2   6       30.63       28.81      5.20 o 
   5   2   6      135.98      124.47      5.81 o 
   6   2   6        0.75       -1.68      1.98 o 
   7   2   6       39.62       43.13      4.67 o 
 -11   3   6        4.42        4.64      2.80 o 
 -10   3   6        1.08        0.88      2.22 o 
  -9   3   6       22.87       25.06      3.08 o 
  -8   3   6      609.95      527.81      8.52 o 
  -7   3   6       39.02       36.21      1.91 o 
  -6   3   6      254.66      253.81      3.56 o 
  -5   3   6      364.45      425.71      4.91 o 
  -4   3   6       33.05       41.75      1.15 o 
  -3   3   6      410.64      435.13      4.18 o 
  -2   3   6      457.10      456.30      3.89 o 
  -1   3   6       48.11       44.67      1.03 o 
   0   3   6     1013.61      964.52      8.17 o 
   1   3   6      666.78      750.35      7.55 o 
   2   3   6      489.23      517.50      5.21 o 
   3   3   6       60.63       59.48      2.20 o 
   4   3   6        3.31        1.79      1.74 o 
   5   3   6        5.91        7.80      3.80 o 
   6   3   6       10.83        9.16      2.70 o 
   7   3   6        0.11       -2.16      2.22 o 
 -11   4   6       15.03       19.89      3.81 o 
 -10   4   6        0.57        0.81      2.22 o 
  -9   4   6      223.09      197.52      5.87 o 
  -8   4   6       14.92        9.44      1.36 o 
  -7   4   6       11.53       12.03      1.03 o 
  -6   4   6       34.14       35.82      1.31 o 
  -5   4   6        0.28        0.65      0.40 o 
  -4   4   6     1092.93     1125.72      9.56 o 
  -3   4   6       22.27       13.79      0.72 o 
  -2   4   6      671.52      644.94      5.80 o 
  -1   4   6      132.22      128.66      1.99 o 
   0   4   6        1.33        1.30      0.32 o 
   1   4   6     1673.00     1748.11     14.78 o 
   2   4   6        0.05       -0.19      0.37 o 
   3   4   6      258.11      256.37      4.73 o 
   4   4   6       12.93       17.86      4.48 o 
   5   4   6      284.91      255.59      8.38 o 
   6   4   6       31.20       31.02      6.02 o 
   7   4   6       70.72       80.43      6.12 o 
 -11   5   6        0.87        2.02      2.74 o 
 -10   5   6      140.17      133.74      6.67 o 
  -9   5   6      162.68      167.53      6.36 o 
  -8   5   6       86.20       73.84      2.93 o 
  -7   5   6       47.92       47.73      1.76 o 
  -6   5   6      373.67      373.96      6.06 o 
  -5   5   6       59.46       49.28      1.26 o 
  -4   5   6     2854.78     2881.84     21.30 o 
  -3   5   6      619.31      633.09      5.04 o 
  -2   5   6       71.96       99.22      1.39 o 
  -1   5   6     1447.39     1545.45     11.32 o 
   0   5   6      205.10      216.65      2.74 o 
   1   5   6       16.60       21.60      0.93 o 
   2   5   6       11.12       11.41      1.08 o 
   3   5   6       53.63       53.69      1.95 o 
   4   5   6       86.11       79.57      4.49 o 
   5   5   6        8.38        6.71      2.46 o 
   6   5   6       66.41       58.91      4.96 o 
   7   5   6       53.12       44.77      7.18 o 
 -11   6   6       10.05        9.45      3.32 o 
 -10   6   6      105.31      119.34      9.21 o 
  -9   6   6        2.73        4.48      1.73 o 
  -8   6   6       46.72       35.49      1.99 o 
  -7   6   6       37.17       30.14      1.56 o 
  -6   6   6       15.07       16.77      1.17 o 
  -5   6   6       15.17       13.74      0.96 o 
  -4   6   6       45.28       40.17      0.98 o 
  -3   6   6       16.58       12.34      0.61 o 
  -2   6   6      539.44      600.81      4.92 o 
  -1   6   6      373.59      448.97      4.02 o 
   0   6   6      424.47      457.04      4.49 o 
   1   6   6      250.83      263.48      3.27 o 
   2   6   6       72.97       68.55      1.94 o 
   3   6   6        5.51        3.05      1.00 o 
   4   6   6        1.04        1.69      2.86 o 
   5   6   6       30.09       37.28      5.90 o 
   6   6   6        4.01        7.98      3.81 o 
   7   6   6        0.51        1.66      3.34 o 
 -10   7   6       32.26       42.40      6.04 o 
  -9   7   6      115.84      119.84     12.71 o 
  -8   7   6       14.87       15.45      1.49 o 
  -7   7   6      485.01      442.14      6.75 o 
  -6   7   6      136.25      148.56      2.98 o 
  -5   7   6      149.82      141.46      3.23 o 
  -4   7   6      205.04      205.91      2.54 o 
  -3   7   6      206.29      221.07      2.48 o 
  -2   7   6     1861.42     2097.61     15.35 o 
  -1   7   6      154.50      185.97      2.44 o 
   0   7   6       30.35       32.40      1.12 o 
   1   7   6       89.99       90.84      2.62 o 
   2   7   6        5.64        5.65      1.30 o 
   3   7   6       18.82       14.76      1.74 o 
   4   7   6        2.19       -0.77      1.47 o 
   5   7   6        0.43       -1.66      2.94 o 
   6   7   6        3.89        7.09      4.19 o 
   7   7   6       96.00      114.87     11.16 o 
 -10   8   6       37.40       49.47      4.93 o 
  -9   8   6       20.82       26.06      4.30 o 
  -8   8   6        8.04        8.85      1.54 o 
  -7   8   6        0.16        0.94      0.88 o 
  -6   8   6       51.19       53.90      2.15 o 
  -5   8   6      386.49      367.29      5.17 o 
  -4   8   6        7.08        4.49      0.75 o 
  -3   8   6       41.37       41.60      1.25 o 
  -2   8   6      346.85      329.23      3.64 o 
  -1   8   6     1376.14     1430.87     13.60 o 
   0   8   6        0.19       -0.13      0.48 o 
   1   8   6       10.20       11.87      1.29 o 
   2   8   6      403.11      371.97      7.72 o 
   3   8   6      200.08      213.67      5.61 o 
   4   8   6      516.23      464.65     13.38 o 
   5   8   6       41.41       41.49      4.05 o 
   6   8   6       25.97       22.25      3.35 o 
 -10   9   6       17.42       20.05      6.31 o 
  -9   9   6       31.29       38.91      3.20 o 
  -8   9   6        0.82        1.16      1.06 o 
  -7   9   6      118.47       82.15      2.71 o 
  -6   9   6        8.80        5.29      1.22 o 
  -5   9   6       30.22       30.04      1.96 o 
  -4   9   6      189.63      178.85      4.08 o 
  -3   9   6      206.55      202.80      3.40 o 
  -2   9   6      295.24      318.05      4.28 o 
  -1   9   6        1.10        2.04      0.60 o 
   0   9   6        3.18        3.47      0.68 o 
   1   9   6       90.57       84.41      3.65 o 
   2   9   6      165.82      150.50      4.67 o 
   3   9   6      327.99      308.57     10.48 o 
   4   9   6      108.20      104.91      5.29 o 
   5   9   6        2.34        3.57      2.14 o 
   6   9   6        7.64       10.99      3.59 o 
  -9  10   6        7.16        9.75      2.57 o 
  -8  10   6       56.78       63.26      4.54 o 
  -7  10   6       83.81       84.01      3.16 o 
  -6  10   6       73.61       76.20      2.88 o 
  -5  10   6      258.64      242.02      5.17 o 
  -4  10   6      197.76      198.59      6.02 o 
  -3  10   6      392.39      364.82      5.15 o 
  -2  10   6       11.98       10.40      1.03 o 
  -1  10   6       55.56       47.51      2.39 o 
   0  10   6        0.18        0.99      0.61 o 
   1  10   6      209.11      206.59      4.19 o 
   2  10   6       78.73       69.20      3.38 o 
   3  10   6       85.33       88.49      5.16 o 
   4  10   6       18.84       15.36      2.83 o 
   5  10   6       39.11       40.19      7.93 o 
   6  10   6       89.57      104.68      7.31 o 
  -9  11   6      415.64      450.28     12.37 o 
  -8  11   6       17.68       10.89      2.49 o 
  -7  11   6       92.50       91.69      3.37 o 
  -6  11   6        5.16        4.42      1.19 o 
  -5  11   6        0.09        0.38      0.94 o 
  -4  11   6      770.07      735.96     11.14 o 
  -3  11   6       73.54       65.39      2.16 o 
  -2  11   6      209.11      208.82      3.75 o 
  -1  11   6       77.08       69.90      2.38 o 
   0  11   6      538.19      494.05      7.41 o 
   1  11   6      316.52      300.88      6.11 o 
   2  11   6      208.31      207.38      5.04 o 
   3  11   6      113.90      119.47      5.69 o 
   4  11   6        3.41        2.78      2.16 o 
   5  11   6        6.33        2.47      2.36 o 
  -9  12   6       40.32       32.40      5.36 o 
  -8  12   6       62.95       66.59      7.06 o 
  -7  12   6       57.49       61.13      5.38 o 
  -6  12   6      119.51      116.73      3.78 o 
  -5  12   6       31.43       31.11      4.20 o 
  -4  12   6      330.82      342.09      8.07 o 
  -3  12   6      526.19      488.21      7.38 o 
  -2  12   6       43.15       43.16      1.95 o 
  -1  12   6       10.55       12.20      1.20 o 
   0  12   6        1.31        1.05      0.86 o 
   1  12   6       36.33       38.85      2.53 o 
   2  12   6        0.41        1.87      1.15 o 
   3  12   6        4.42        5.79      1.62 o 
   4  12   6        4.20        0.45      2.15 o 
   5  12   6        6.93        7.05      2.68 o 
  -8  13   6       54.05       51.80      6.49 o 
  -7  13   6        1.51        4.36      2.88 o 
  -6  13   6      157.07      155.98      6.42 o 
  -5  13   6        0.09       -0.86      1.06 o 
  -4  13   6      108.24      109.41      4.38 o 
  -3  13   6      170.94      168.15      5.60 o 
  -2  13   6       56.14       56.74      2.58 o 
  -1  13   6       20.13       24.11      1.59 o 
   0  13   6       38.38       34.15      2.50 o 
   1  13   6       45.41       48.66      5.37 o 
   2  13   6       62.54       70.40      3.41 o 
   3  13   6       30.00       26.36      3.57 o 
   4  13   6       14.93       14.34      3.20 o 
  -7  14   6        0.19        4.30      3.12 o 
  -6  14   6        0.80       -2.27      2.27 o 
  -5  14   6        0.04        0.72      2.32 o 
  -4  14   6        7.03        5.30      1.83 o 
  -3  14   6       49.90       49.38      5.34 o 
  -2  14   6        1.14        2.32      1.07 o 
  -1  14   6       80.49       75.36      3.31 o 
   0  14   6       66.50       63.75      4.37 o 
   1  14   6       57.99       55.87      3.64 o 
   2  14   6        5.66        3.68      1.69 o 
   3  14   6      218.43      247.29     15.61 o 
   4  14   6        8.47       10.34      2.88 o 
  -7  15   6       16.98       16.65      4.34 o 
  -6  15   6      184.65      206.93     11.54 o 
  -4  15   6       38.06       34.48      5.26 o 
  -3  15   6      116.54      101.21      7.60 o 
  -2  15   6        4.89        4.47      3.14 o 
  -1  15   6       68.64       72.98      4.73 o 
   0  15   6        0.00        2.22      1.55 o 
   1  15   6        2.94        3.14      1.99 o 
   2  15   6       38.40       40.56      5.80 o 
   3  15   6        3.41       -2.47      2.92 o 
  -6  16   6        0.01        3.53      3.15 o 
  -5  16   6       38.49       51.81      6.83 o 
  -4  16   6        2.41        1.66      2.65 o 
  -3  16   6       18.08       19.49      4.52 o 
  -2  16   6        8.93        9.03      3.52 o 
  -1  16   6       33.58       33.99      3.72 o 
   0  16   6       89.25      102.44      8.49 o 
   1  16   6        2.60        2.52      4.31 o 
   2  16   6        0.81        1.41      2.06 o 
  -4  17   6       68.84       69.03      7.90 o 
  -3  17   6      214.57      250.27     13.15 o 
  -2  17   6        7.36       12.29      3.88 o 
  -1  17   6       16.54       24.93      5.14 o 
   0  17   6      110.36      122.12      6.29 o 
 -11   1   7       68.21       82.54      6.23 o 
 -10   1   7       26.21       32.90      3.88 o 
  -9   1   7        1.12        0.62      1.03 o 
  -8   1   7      100.21       92.86      3.33 o 
  -7   1   7      613.05      578.16      8.76 o 
  -6   1   7       92.02       84.63      1.73 o 
  -5   1   7     1225.71     1155.83     11.75 o 
  -4   1   7      204.72      212.24      2.79 o 
  -3   1   7      464.96      422.86      4.29 o 
  -2   1   7      477.47      484.21      5.24 o 
  -1   1   7      757.91      809.25      8.05 o 
   0   1   7      294.89      315.04      4.03 o 
   1   1   7      114.21      115.95      1.60 o 
   2   1   7       15.24       15.86      0.83 o 
   3   1   7        0.39        0.65      2.08 o 
   4   1   7       20.90       24.52      3.10 o 
   5   1   7      236.28      220.94      8.13 o 
   6   1   7       12.78       17.08      3.32 o 
   7   1   7       20.71       18.82      6.08 o 
 -11   2   7       56.63       56.30      5.25 o 
 -10   2   7       57.38       66.02      5.11 o 
  -9   2   7       16.47       16.88      1.71 o 
  -8   2   7     1611.66     1614.54     20.81 o 
  -7   2   7      382.49      384.88      5.82 o 
  -6   2   7       61.28       68.92      1.74 o 
  -5   2   7     1131.71     1246.77     11.90 o 
  -4   2   7        8.14       10.96      0.85 o 
  -3   2   7      449.24      429.36      4.14 o 
  -2   2   7     1685.94     1831.60     14.72 o 
  -1   2   7       12.79       12.81      0.72 o 
   0   2   7      737.49      691.45      8.38 o 
   1   2   7       71.45       73.82      1.24 o 
   2   2   7      181.15      179.36      3.65 o 
   3   2   7        2.25        2.80      2.16 o 
   4   2   7      690.32      707.62     15.88 o 
   5   2   7      285.56      263.02     11.43 o 
   6   2   7        7.38        7.05      2.80 o 
   7   2   7       15.08       14.81      3.49 o 
 -11   3   7        1.07        0.33      2.61 o 
 -10   3   7        4.37        2.48      2.33 o 
  -9   3   7       15.02       13.71      1.65 o 
  -8   3   7     1051.83     1023.37     14.85 o 
  -7   3   7      287.06      267.95      4.47 o 
  -6   3   7       88.86       75.60      2.66 o 
  -5   3   7        0.27       -0.15      0.41 o 
  -4   3   7       10.54        9.48      0.67 o 
  -3   3   7        0.85        0.45      0.31 o 
  -2   3   7       14.00       13.36      0.63 o 
  -1   3   7      226.19      249.25      2.80 o 
   0   3   7       43.99       44.50      1.20 o 
   1   3   7       73.56      106.87      1.87 o 
   2   3   7      145.49      148.17      3.82 o 
   3   3   7      124.25      120.24      5.12 o 
   4   3   7      174.62      179.90      7.79 o 
   5   3   7      263.89      227.73     20.37 o 
   6   3   7        0.73       -2.04      2.18 o 
   7   3   7       15.84       21.81      3.86 o 
 -11   4   7        0.42       -1.32      2.42 o 
 -10   4   7      102.56       94.52      5.70 o 
  -9   4   7        0.16        0.79      1.41 o 
  -8   4   7       61.59       67.92      3.21 o 
  -7   4   7       59.49       57.77      1.81 o 
  -6   4   7      164.27      154.76      2.82 o 
  -5   4   7      276.27      323.32      3.88 o 
  -4   4   7      250.89      237.67      2.88 o 
  -3   4   7      406.02      409.75      3.98 o 
  -2   4   7       49.20       43.87      1.05 o 
  -1   4   7     1793.99     1848.21     15.80 o 
   0   4   7      180.46      148.45      2.01 o 
   1   4   7        4.98        4.14      0.56 o 
   2   4   7      113.57      113.91      2.64 o 
   3   4   7       11.11        2.15      3.47 o 
   4   4   7      108.43      105.19      5.24 o 
   5   4   7        0.33       -1.90      1.90 o 
   6   4   7       11.29        8.92      2.90 o 
   7   4   7       75.68       75.60      7.47 o 
 -11   5   7       34.44       37.83      4.53 o 
 -10   5   7        3.10        0.74      2.28 o 
  -9   5   7        8.64       11.89      2.05 o 
  -8   5   7      565.14      486.96      7.28 o 
  -7   5   7      311.28      297.61      4.54 o 
  -6   5   7       14.68       13.05      1.25 o 
  -5   5   7       83.79       75.82      2.37 o 
  -4   5   7        6.41        5.58      0.53 o 
  -3   5   7       35.43       38.81      1.10 o 
  -2   5   7      104.09      101.52      1.75 o 
  -1   5   7     1185.11     1186.07     10.40 o 
   0   5   7       25.83       18.28      0.89 o 
   1   5   7      846.84      935.35      9.29 o 
   2   5   7       64.82       64.88      2.37 o 
   3   5   7        5.64        4.28      1.84 o 
   4   5   7       28.42       30.68      3.39 o 
   5   5   7       56.59       50.89     10.35 o 
   6   5   7       40.63       32.43      5.99 o 
 -11   6   7        3.94       10.75      3.29 o 
 -10   6   7       21.87       21.81      3.53 o 
  -9   6   7        0.00        2.19      1.53 o 
  -8   6   7        4.27        5.41      1.10 o 
  -7   6   7        5.75        4.48      0.95 o 
  -6   6   7      567.00      561.25     11.02 o 
  -5   6   7       10.77       12.50      1.11 o 
  -4   6   7       41.08       42.81      1.17 o 
  -3   6   7      461.82      449.75      4.40 o 
  -2   6   7       81.23       86.17      1.48 o 
  -1   6   7        0.20        0.74      0.40 o 
   0   6   7       87.88       85.38      1.62 o 
   1   6   7       11.23        8.46      0.88 o 
   2   6   7      179.26      181.27      4.76 o 
   3   6   7        0.41        1.49      2.57 o 
   4   6   7       24.02       24.57      4.70 o 
   5   6   7        7.15        6.50      3.84 o 
   6   6   7        2.69        1.19      3.68 o 
 -10   7   7       16.65       18.78      3.52 o 
  -9   7   7        0.40        1.70      1.57 o 
  -8   7   7       95.37       93.07      2.88 o 
  -7   7   7       74.41       69.59      3.45 o 
  -6   7   7       93.21       93.40      4.39 o 
  -5   7   7        3.99        3.47      0.81 o 
  -4   7   7        8.90        7.98      0.79 o 
  -3   7   7       48.09       49.70      1.23 o 
  -2   7   7      148.72      139.86      2.10 o 
  -1   7   7       31.75       41.03      1.58 o 
   0   7   7        7.54        7.33      0.91 o 
   1   7   7       48.84       52.57      2.39 o 
   2   7   7      794.72      769.00     14.97 o 
   3   7   7      386.06      361.86      9.80 o 
   4   7   7       15.11       18.91      2.87 o 
   5   7   7       35.39       31.20      5.83 o 
   6   7   7        9.83        2.48      4.05 o 
 -10   8   7        0.38        2.75      2.61 o 
  -9   8   7        7.46        7.12      1.99 o 
  -8   8   7        5.48        5.42      1.13 o 
  -7   8   7      167.15      145.91      3.51 o 
  -6   8   7      120.33      120.36      3.01 o 
  -5   8   7       91.35       90.38      2.83 o 
  -4   8   7      525.81      552.31      7.63 o 
  -3   8   7       35.81       42.30      1.55 o 
  -2   8   7        9.55        9.85      0.86 o 
  -1   8   7      405.61      396.64      4.95 o 
   0   8   7      152.83      150.35      2.87 o 
   1   8   7       34.92       31.46      2.33 o 
   2   8   7      151.72      147.39      5.11 o 
   3   8   7       42.69       41.95      7.07 o 
   4   8   7        0.61        0.97      1.77 o 
   5   8   7       10.75        9.29      2.61 o 
   6   8   7        1.01       -0.86      2.90 o 
 -10   9   7        0.02       -2.33      2.33 o 
  -9   9   7       19.53       26.28      2.71 o 
  -8   9   7       31.53       36.87      2.47 o 
  -7   9   7      148.46      147.55      4.09 o 
  -6   9   7      350.99      359.31      7.36 o 
  -5   9   7       88.74       89.60      2.97 o 
  -4   9   7       83.40       86.20      2.58 o 
  -3   9   7      146.34      148.79      3.13 o 
  -2   9   7       35.95       32.08      1.57 o 
  -1   9   7        7.15        8.30      0.83 o 
   0   9   7       21.32       24.33      1.58 o 
   1   9   7        9.67        8.14      2.41 o 
   2   9   7     1374.88     1359.40     21.13 o 
   3   9   7      133.14      123.12      5.67 o 
   4   9   7      237.02      211.54      7.82 o 
   5   9   7        0.70        2.62      2.20 o 
 -10  10   7       33.40       45.44      6.65 o 
  -9  10   7      198.68      216.71     13.85 o 
  -8  10   7       45.91       51.63      4.15 o 
  -7  10   7       49.82       55.67      2.90 o 
  -6  10   7      103.60      107.30      4.53 o 
  -5  10   7      143.53      141.84      3.86 o 
  -4  10   7      871.43      843.03     10.90 o 
  -3  10   7      374.54      359.35      5.20 o 
  -2  10   7        5.56        5.26      0.89 o 
  -1  10   7      144.07      132.99      3.25 o 
   0  10   7      146.53      137.88      4.22 o 
   1  10   7      113.32       94.82      4.44 o 
   2  10   7      425.04      419.48     15.56 o 
   3  10   7       63.99       59.95      4.68 o 
   4  10   7       25.63       18.51      3.11 o 
   5  10   7        5.01        0.99      2.20 o 
  -9  11   7        2.99        6.70      3.57 o 
  -8  11   7       16.14       21.27      4.81 o 
  -7  11   7        5.53        6.48      1.85 o 
  -6  11   7        0.00        1.67      0.97 o 
  -5  11   7       62.17       63.90      2.91 o 
  -4  11   7      752.14      747.54     10.11 o 
  -3  11   7       49.58       61.07      2.62 o 
  -2  11   7        4.71        6.18      0.96 o 
  -1  11   7       28.02       26.31      2.17 o 
   0  11   7        9.35        8.98      1.28 o 
   1  11   7        0.74        1.04      1.20 o 
   2  11   7        6.77        6.85      1.74 o 
   3  11   7       33.99       31.61      3.69 o 
   4  11   7        2.49        1.33      2.09 o 
   5  11   7       17.24       21.80      3.67 o 
  -9  12   7       20.04       28.55      4.99 o 
  -8  12   7        0.00        1.19      1.81 o 
  -7  12   7        5.89        6.60      1.61 o 
  -6  12   7       50.49       52.19      3.25 o 
  -5  12   7       67.49       61.10      2.94 o 
  -4  12   7       27.41       30.54      1.95 o 
  -3  12   7        4.36        3.62      1.05 o 
  -2  12   7       24.17       23.77      1.53 o 
  -1  12   7        4.10        4.77      1.09 o 
   0  12   7       73.48       67.32      2.87 o 
   1  12   7       53.07       57.27      3.25 o 
   2  12   7        5.59        8.32      1.82 o 
   3  12   7      110.99      126.88      9.01 o 
   4  12   7        4.76        1.67      2.33 o 
  -8  13   7        0.00        1.16      2.66 o 
  -7  13   7        2.11        3.01      2.78 o 
  -6  13   7       13.54       17.14      4.02 o 
  -5  13   7      164.26      175.97      5.28 o 
  -4  13   7       80.50       88.49      3.34 o 
  -3  13   7      554.20      521.00      9.29 o 
  -2  13   7       45.09       42.68      2.09 o 
  -1  13   7      165.93      153.44      3.50 o 
   0  13   7       22.79       18.00      1.93 o 
   1  13   7       29.13       29.84      2.39 o 
   2  13   7       55.88       48.56      5.15 o 
   3  13   7       68.23       68.43     13.24 o 
   4  13   7        0.14       -2.20      2.20 o 
  -7  14   7        0.18        6.18      2.98 o 
  -6  14   7       33.77       39.25      5.56 o 
  -5  14   7        2.75       -0.48      2.38 o 
  -4  14   7        8.72       12.65      3.70 o 
  -3  14   7       16.49       14.41      2.67 o 
  -2  14   7       14.88       14.48      1.68 o 
  -1  14   7       45.06       51.98      2.60 o 
   0  14   7        7.23       10.52      1.98 o 
   1  14   7        9.66        7.92      1.88 o 
   2  14   7       10.75       14.04      4.36 o 
   3  14   7      160.09      182.52      8.69 o 
  -6  15   7       57.08       57.77      6.98 o 
  -5  15   7       25.85       18.76      4.51 o 
  -4  15   7        2.56       -2.13      2.22 o 
  -3  15   7       17.33       25.06      4.71 o 
  -2  15   7        0.62       -0.28      2.49 o 
  -1  15   7       78.11       83.32      4.77 o 
   0  15   7       37.38       33.74      3.59 o 
   1  15   7        0.00       -1.07      1.63 o 
   2  15   7        0.62        1.25      3.04 o 
  -5  16   7        1.38       -2.18      2.18 o 
  -4  16   7        9.80        3.24      2.90 o 
  -3  16   7        0.06        5.10      3.03 o 
  -2  16   7        5.95        7.93      3.69 o 
  -1  16   7       56.72       52.49      6.74 o 
   0  16   7       11.60       12.68      2.71 o 
   1  16   7        0.09        0.37      1.85 o 
  -4  17   7        7.88        8.06      3.78 o 
  -3  17   7       20.34       18.84      4.76 o 
  -2  17   7        0.83        0.46      2.92 o 
  -1  17   7        0.01        2.11      3.05 o 
 -11   0   8       28.36       29.60      5.72 o 
 -10   0   8      111.64      119.79      8.65 o 
  -9   0   8      205.63      194.68      6.67 o 
  -8   0   8      868.55      838.66     17.14 o 
  -7   0   8       13.91       11.43      1.83 o 
  -6   0   8        1.98        4.92      2.00 o 
  -5   0   8      277.80      295.19      5.93 o 
  -4   0   8      574.27      557.40      7.51 o 
  -3   0   8      267.05      336.63      4.65 o 
  -2   0   8    38949.39    39605.39    531.19 o 
  -1   0   8     1112.72     1220.31     21.63 o 
   0   0   8      226.35      216.62      4.37 o 
   1   0   8       34.99       32.19      1.39 o 
   2   0   8      633.70      639.20     19.74 o 
   3   0   8      600.05      597.45     19.58 o 
   4   0   8       75.77       88.89      7.48 o 
   5   0   8       71.28       62.20      7.10 o 
   6   0   8        3.44       -2.10      3.32 o 
 -11   1   8        8.64        9.67      6.11 o 
 -10   1   8        4.24        3.69      2.20 o 
  -9   1   8       12.36       11.70      1.90 o 
  -8   1   8     1588.28     1550.04     20.10 o 
  -7   1   8       48.88       48.15      2.62 o 
  -6   1   8       54.61       55.82      2.03 o 
  -5   1   8      786.53      762.74      8.69 o 
  -4   1   8      128.56      121.58      1.90 o 
  -3   1   8      204.08      212.61      3.10 o 
  -2   1   8     1148.50     1263.82     12.11 o 
  -1   1   8       24.85       24.29      1.00 o 
   0   1   8        1.25        1.06      0.42 o 
   1   1   8      143.36      144.74      2.11 o 
   2   1   8      235.55      256.51      5.99 o 
   3   1   8        0.03        2.02      1.82 o 
   4   1   8     1368.56     1403.53     27.49 o 
   5   1   8      106.73       95.34      5.86 o 
   6   1   8        1.71        2.67      2.46 o 
 -11   2   8      100.25      112.25     15.65 o 
 -10   2   8       49.74       51.87      5.92 o 
  -9   2   8       68.34       59.80      2.75 o 
  -8   2   8       47.72       47.22      3.09 o 
  -7   2   8       55.12       56.90      2.33 o 
  -6   2   8       80.07       71.56      2.59 o 
  -5   2   8        0.14        0.25      0.43 o 
  -4   2   8      402.80      426.96      4.12 o 
  -3   2   8      270.03      299.01      3.26 o 
  -2   2   8     3164.13     3690.03     32.06 o 
  -1   2   8       60.05       68.80      1.66 o 
   0   2   8      156.86      156.12      2.65 o 
   1   2   8      105.46       98.39      2.33 o 
   2   2   8        0.21        0.33      0.86 o 
   3   2   8       15.40       15.17      3.37 o 
   4   2   8      427.51      432.50     11.70 o 
   5   2   8      108.91      120.98      6.35 o 
   6   2   8        4.29        6.17      2.92 o 
 -11   3   8        0.14        2.67      2.63 o 
 -10   3   8       89.06       83.36      4.19 o 
  -9   3   8      238.72      233.13      5.30 o 
  -8   3   8     1543.14     1522.78     19.90 o 
  -7   3   8      133.01      121.95      3.35 o 
  -6   3   8      106.82      110.41      3.67 o 
  -5   3   8       19.56       14.97      1.04 o 
  -4   3   8       69.60       58.94      1.34 o 
  -3   3   8      119.05      117.30      1.72 o 
  -2   3   8       14.76       19.33      0.83 o 
  -1   3   8      256.98      280.27      3.38 o 
   0   3   8       23.55       27.93      1.07 o 
   1   3   8      549.43      585.99      6.22 o 
   2   3   8        4.62        3.76      1.07 o 
   3   3   8       60.91       62.31      4.39 o 
   4   3   8      383.82      404.65     11.22 o 
   5   3   8      181.12      187.57      7.74 o 
   6   3   8       15.76       14.77      3.38 o 
 -11   4   8        7.78        3.94      5.29 o 
 -10   4   8       21.72       21.63      3.37 o 
  -9   4   8        3.47        4.02      1.29 o 
  -8   4   8      415.88      382.70      7.04 o 
  -7   4   8        2.07        1.83      0.75 o 
  -6   4   8       50.91       46.39      1.60 o 
  -5   4   8      758.78      840.15      9.70 o 
  -4   4   8     1477.57     1543.65     12.85 o 
  -3   4   8        7.23        7.74      0.73 o 
  -2   4   8       29.03       26.15      0.95 o 
  -1   4   8      147.33      137.19      2.03 o 
   0   4   8      379.02      391.88      4.71 o 
   1   4   8      390.95      415.11      6.16 o 
   2   4   8       10.90       11.77      1.68 o 
   3   4   8        9.51       10.68      3.55 o 
   4   4   8      753.49      760.56     23.03 o 
   5   4   8       11.85       14.71      3.02 o 
   6   4   8       11.02        8.06      3.90 o 
 -11   5   8        0.31        1.14      3.00 o 
 -10   5   8       22.13       23.83      2.72 o 
  -9   5   8        0.66        1.25      1.14 o 
  -8   5   8       11.63       14.78      1.64 o 
  -7   5   8       12.62       13.26      1.24 o 
  -6   5   8       78.80       75.78      2.20 o 
  -5   5   8      186.64      185.13      3.16 o 
  -4   5   8      188.10      174.39      3.21 o 
  -3   5   8       97.00      104.71      1.80 o 
  -2   5   8        0.01        0.46      0.40 o 
  -1   5   8        0.01        0.27      0.39 o 
   0   5   8        5.87        7.32      0.65 o 
   1   5   8      166.06      184.21      3.82 o 
   2   5   8      105.93      108.64      3.15 o 
   3   5   8        1.93        0.78      1.72 o 
   4   5   8       58.84       56.09      6.92 o 
   5   5   8       16.72       17.07      4.64 o 
   6   5   8        0.04        1.96      3.73 o 
 -11   6   8       17.83       21.36      3.81 o 
 -10   6   8       67.63       60.20      5.01 o 
  -9   6   8        1.24       -0.71      1.00 o 
  -8   6   8       21.19       16.08      1.72 o 
  -7   6   8       54.49       51.61      2.10 o 
  -6   6   8      844.70      837.90     10.47 o 
  -5   6   8      644.50      681.84      8.70 o 
  -4   6   8      139.84      120.63      2.84 o 
  -3   6   8      108.01      106.21      1.87 o 
  -2   6   8      176.48      175.20      2.95 o 
  -1   6   8       14.54       14.28      0.99 o 
   0   6   8        4.83        5.44      0.85 o 
   1   6   8      127.08      125.16      3.91 o 
   2   6   8      912.84      913.06     18.03 o 
   3   6   8       13.28       14.33      4.09 o 
   4   6   8        0.85       -1.03      2.65 o 
   5   6   8        0.00       -2.56      2.56 o 
   6   6   8       55.38       47.95      7.43 o 
 -11   7   8       16.61       14.62      3.55 o 
 -10   7   8       74.41       81.66      5.84 o 
  -9   7   8       93.88      107.69      4.56 o 
  -8   7   8       28.08       25.00      1.78 o 
  -7   7   8       15.29       15.97      1.39 o 
  -6   7   8       88.33       83.56      2.46 o 
  -5   7   8      154.79      158.09      4.15 o 
  -4   7   8       62.54       57.62      2.26 o 
  -3   7   8       36.14       31.75      1.52 o 
  -2   7   8        2.90        2.79      0.78 o 
  -1   7   8       56.04       50.41      1.89 o 
   0   7   8        8.11        9.88      1.22 o 
   1   7   8      175.85      182.32      4.95 o 
   2   7   8        7.84        8.60      1.59 o 
   3   7   8       35.48       36.23      6.25 o 
   4   7   8       11.65       11.68      2.54 o 
   5   7   8        5.12        4.27      2.54 o 
 -10   8   8        0.22        1.31      3.14 o 
  -9   8   8       19.99       19.71      3.01 o 
  -8   8   8       17.90       15.22      1.54 o 
  -7   8   8        1.88        1.53      0.89 o 
  -6   8   8     1441.88     1428.67     18.80 o 
  -5   8   8      292.22      280.28     10.41 o 
  -4   8   8        0.00        0.18      0.72 o 
  -3   8   8      165.25      172.26      4.99 o 
  -2   8   8        1.17        1.64      0.66 o 
  -1   8   8        2.44        3.93      0.89 o 
   0   8   8       23.55       24.21      2.51 o 
   1   8   8      149.51      142.07      4.50 o 
   2   8   8      887.41      869.94     20.04 o 
   3   8   8       95.89       88.89      4.86 o 
   4   8   8        3.71        6.42      2.17 o 
   5   8   8       46.71       60.86      5.09 o 
 -10   9   8        4.89        5.85      3.90 o 
  -9   9   8      111.96      104.54      7.80 o 
  -8   9   8        8.48       13.88      1.69 o 
  -7   9   8       25.93       27.07      2.06 o 
  -6   9   8      638.31      610.84     20.44 o 
  -5   9   8       34.96       30.41      2.04 o 
  -4   9   8      757.08      753.85      9.99 o 
  -3   9   8       16.08       13.87      1.32 o 
  -2   9   8       58.53       56.12      2.10 o 
  -1   9   8       53.52       55.31      1.93 o 
   0   9   8      521.09      527.23      8.63 o 
   1   9   8       22.83       21.31      3.82 o 
   2   9   8        8.70       10.37      1.79 o 
   3   9   8        0.16       -1.50      1.55 o 
   4   9   8        1.86        0.43      1.94 o 
   5   9   8       60.04       70.64      5.72 o 
 -10  10   8       24.79       28.51      5.66 o 
  -9  10   8        2.72        5.15      3.45 o 
  -8  10   8        0.18        1.84      1.23 o 
  -7  10   8        0.51        0.63      1.02 o 
  -6  10   8       41.00       42.59      2.52 o 
  -5  10   8       30.04       28.46      2.36 o 
  -4  10   8       93.94       91.78      2.81 o 
  -3  10   8      220.01      207.12      4.28 o 
  -2  10   8       22.58       21.10      1.42 o 
  -1  10   8      118.78      104.90      3.42 o 
   0  10   8      730.49      724.09     15.55 o 
   1  10   8        0.04       -0.78      1.05 o 
   2  10   8      131.72      126.34      4.66 o 
   3  10   8       42.60       47.54      5.73 o 
   4  10   8        3.22        2.93      2.29 o 
   5  10   8       33.87       28.34      4.50 o 
  -9  11   8       94.70      110.39      6.58 o 
  -8  11   8        0.06        2.27      1.79 o 
  -7  11   8       84.93       88.62      6.71 o 
  -6  11   8       10.84       11.52      1.56 o 
  -5  11   8       33.54       30.23      2.18 o 
  -4  11   8      636.35      632.47      9.05 o 
  -3  11   8       58.37       57.73      3.19 o 
  -2  11   8       53.26       56.83      2.24 o 
  -1  11   8       52.51       50.97      2.44 o 
   0  11   8      232.31      229.80      6.54 o 
   1  11   8      266.03      255.82      6.87 o 
   2  11   8       35.82       31.14      2.86 o 
   3  11   8       35.32       44.06     10.92 o 
   4  11   8        9.84        9.22      2.86 o 
  -9  12   8       95.94      106.96      5.73 o 
  -8  12   8        5.47       10.78      2.38 o 
  -7  12   8       49.88       53.60      7.24 o 
  -6  12   8        0.32        0.66      1.09 o 
  -5  12   8       14.56       15.17      1.71 o 
  -4  12   8      311.32      318.90      5.84 o 
  -3  12   8      156.69      134.12      3.58 o 
  -2  12   8       62.42       67.08      3.63 o 
  -1  12   8      176.55      155.65      5.77 o 
   0  12   8     1163.12     1128.14     25.20 o 
   1  12   8        3.35        4.48      2.16 o 
   2  12   8        9.28        9.40      2.01 o 
   3  12   8        6.08        9.05      2.90 o 
   4  12   8        0.10        1.06      2.25 o 
  -8  13   8        5.07        3.88      3.05 o 
  -7  13   8        7.39        8.18      2.18 o 
  -6  13   8      112.79      112.05      5.23 o 
  -5  13   8       84.06       77.63      4.24 o 
  -4  13   8       51.94       39.12      2.56 o 
  -3  13   8      126.83      110.70      3.33 o 
  -2  13   8       19.54       20.28      1.78 o 
  -1  13   8       79.56       75.91      2.64 o 
   0  13   8       14.65       15.09      2.21 o 
   1  13   8       28.33       24.81      3.49 o 
   2  13   8       18.03       14.92      3.20 o 
   3  13   8       14.40       24.16      3.85 o 
  -7  14   8        0.78        0.98      2.68 o 
  -6  14   8        8.68        9.14      3.57 o 
  -5  14   8        2.40        4.83      2.87 o 
  -4  14   8       65.93       61.39      4.56 o 
  -3  14   8       21.55       28.13      2.58 o 
  -2  14   8        0.62        1.80      1.96 o 
  -1  14   8       22.79       18.49      1.76 o 
   0  14   8        5.72        1.35      2.39 o 
   1  14   8        0.00        1.70      2.33 o 
   2  14   8        6.29        8.63      2.95 o 
  -6  15   8       65.75       71.33      7.80 o 
  -5  15   8        4.53        1.17      2.87 o 
  -4  15   8        2.84        4.90      3.26 o 
  -3  15   8       87.69       90.10      7.44 o 
  -2  15   8        0.14        3.58      2.73 o 
  -1  15   8       72.55       60.67      7.16 o 
   0  15   8       11.70       14.33      4.09 o 
   1  15   8       14.75       20.58      3.40 o 
  -5  16   8        0.17        1.77      2.82 o 
  -4  16   8        1.69        0.36      2.68 o 
  -3  16   8       22.96       27.92      5.21 o 
  -2  16   8        2.79        6.05      3.37 o 
  -1  16   8        6.69        5.39      3.57 o 
   0  16   8        2.10        5.95      2.30 o 
 -11   1   9       35.30       39.90      4.43 o 
 -10   1   9        1.45        0.48      1.17 o 
  -9   1   9       41.65       38.05      2.42 o 
  -8   1   9        9.77       10.96      1.41 o 
  -7   1   9      107.34       94.08      2.87 o 
  -6   1   9      405.42      361.97      7.01 o 
  -5   1   9       65.43       54.33      1.48 o 
  -4   1   9      288.35      279.28      3.08 o 
  -3   1   9       71.71       66.12      1.39 o 
  -2   1   9        1.12        0.46      0.42 o 
  -1   1   9       21.53       22.22      1.12 o 
   0   1   9        0.49        1.62      0.49 o 
   1   1   9      763.31      770.31     11.10 o 
   2   1   9        1.61        2.08      1.67 o 
   3   1   9      104.63      105.85     11.54 o 
   4   1   9       24.00       27.10      3.68 o 
   5   1   9        5.69        6.09      2.81 o 
   6   1   9        7.82       10.25      4.22 o 
 -11   2   9        8.85        5.58      3.72 o 
 -10   2   9       47.74       53.80      3.02 o 
  -9   2   9      226.89      214.52      5.06 o 
  -8   2   9      168.41      155.35      4.00 o 
  -7   2   9       77.57       74.62      3.05 o 
  -6   2   9      274.73      247.39      4.77 o 
  -5   2   9        7.27        4.69      0.71 o 
  -4   2   9        5.37        4.95      0.57 o 
  -3   2   9       11.22       12.06      0.65 o 
  -2   2   9      206.93      234.25      3.01 o 
  -1   2   9        6.71        8.50      0.73 o 
   0   2   9       24.85       25.19      1.01 o 
   1   2   9      124.74      133.84      5.01 o 
   2   2   9       96.44       85.11      4.54 o 
   3   2   9       36.52       42.30      3.93 o 
   4   2   9       82.23       78.76      7.60 o 
   5   2   9        1.32       -0.54      2.28 o 
   6   2   9        0.46       -2.23      2.37 o 
 -11   3   9        0.13        3.20      2.67 o 
 -10   3   9        1.32       -1.65      1.65 o 
  -9   3   9      310.64      282.52      6.01 o 
  -8   3   9        8.54       10.18      1.42 o 
  -7   3   9       18.79       15.90      1.48 o 
  -6   3   9      168.34      172.34      3.97 o 
  -5   3   9      177.09      196.09      4.46 o 
  -4   3   9       91.09       99.65      1.77 o 
  -3   3   9        0.33        0.65      0.41 o 
  -2   3   9        8.81       10.68      0.66 o 
  -1   3   9       34.86       34.25      1.16 o 
   0   3   9        7.21        9.52      0.78 o 
   1   3   9      106.29      113.54      3.09 o 
   2   3   9       17.72       24.01      2.92 o 
   3   3   9      202.95      205.85      7.37 o 
   4   3   9      687.94      693.93     16.94 o 
   5   3   9       12.92        7.52      2.90 o 
   6   3   9       13.96       10.99      3.31 o 
 -11   4   9       11.60       18.78      3.59 o 
 -10   4   9        8.08        5.77      1.95 o 
  -9   4   9      230.21      215.30      5.18 o 
  -8   4   9      151.77      146.81      4.04 o 
  -7   4   9      220.09      214.09      4.87 o 
  -6   4   9      215.59      191.06      3.67 o 
  -5   4   9      266.65      265.24      5.91 o 
  -4   4   9        0.93        1.16      0.49 o 
  -3   4   9      355.09      385.77      3.93 o 
  -2   4   9      189.48      194.87      2.46 o 
  -1   4   9      365.25      357.13      3.95 o 
   0   4   9      294.20      304.48      4.05 o 
   1   4   9      114.83      122.79      2.98 o 
   2   4   9        1.32        1.11      1.60 o 
   3   4   9       14.27       14.97      4.20 o 
   4   4   9        0.04        3.83      2.28 o 
   5   4   9       47.76       44.17      6.96 o 
 -11   5   9       64.20       65.02      5.43 o 
 -10   5   9       13.39        9.29      2.07 o 
  -9   5   9      117.33      107.00      4.25 o 
  -8   5   9      136.92      136.38      5.11 o 
  -7   5   9       63.58       62.43      2.19 o 
  -6   5   9       15.87       13.54      1.43 o 
  -5   5   9      314.15      355.15      4.91 o 
  -4   5   9        8.67        8.79      0.86 o 
  -3   5   9      502.81      506.36      5.77 o 
  -2   5   9      114.40      104.56      2.90 o 
  -1   5   9       48.14       41.67      1.56 o 
   0   5   9       97.87       95.25      2.46 o 
   1   5   9      128.36      127.83      4.94 o 
   2   5   9       39.68       33.35      5.25 o 
   3   5   9       19.85       26.12      4.82 o 
   4   5   9      384.17      355.31     16.08 o 
   5   5   9        0.59        3.17      3.45 o 
 -11   6   9      225.42      264.71      9.79 o 
 -10   6   9       18.82       20.81      3.32 o 
  -9   6   9       20.56       16.96      1.86 o 
  -8   6   9        0.00       -0.95      0.95 o 
  -7   6   9       52.01       48.04      2.08 o 
  -6   6   9        1.31        1.35      0.74 o 
  -5   6   9        0.02       -0.03      0.72 o 
  -4   6   9        8.03        7.72      0.87 o 
  -3   6   9       22.85       24.77      1.55 o 
  -2   6   9       95.68       92.69      2.48 o 
  -1   6   9      299.07      317.19      5.08 o 
   0   6   9        3.33        4.30      0.99 o 
   1   6   9        3.40        3.77      1.24 o 
   2   6   9       99.37       97.00      5.75 o 
   3   6   9       25.91       28.41      5.19 o 
   4   6   9       53.92       49.86      7.11 o 
   5   6   9        2.05        2.67      3.64 o 
 -11   7   9        2.87        8.16      2.98 o 
 -10   7   9       36.00       40.19      7.82 o 
  -9   7   9        0.92        0.28      1.06 o 
  -8   7   9        0.28       -0.28      1.00 o 
  -7   7   9      165.49      144.77      3.44 o 
  -6   7   9      651.52      602.94      8.29 o 
  -5   7   9        6.97        8.68      1.41 o 
  -4   7   9       29.83       30.56      1.72 o 
  -3   7   9      419.66      452.12      7.36 o 
  -2   7   9        1.50        1.16      0.73 o 
  -1   7   9        1.32        0.98      0.69 o 
   0   7   9        3.15        1.93      1.12 o 
   1   7   9       41.36       43.16      2.84 o 
   2   7   9        7.39        8.64      3.19 o 
   3   7   9      108.96      104.65      7.00 o 
   4   7   9        4.21        8.02      2.51 o 
   5   7   9        0.67        0.64      2.19 o 
 -10   8   9        8.75        8.59      4.10 o 
  -9   8   9       19.57       25.50      2.60 o 
  -8   8   9       16.43       15.75      2.02 o 
  -7   8   9       83.03       78.63      2.92 o 
  -6   8   9      672.17      688.51     10.61 o 
  -5   8   9        9.09        9.95      1.21 o 
  -4   8   9       37.08       36.53      1.93 o 
  -3   8   9       67.75       62.42      2.25 o 
  -2   8   9        4.48        4.86      1.25 o 
  -1   8   9       14.50       14.96      1.32 o 
   0   8   9       94.31       94.49      5.80 o 
   1   8   9       63.99       68.67      4.60 o 
   2   8   9       39.78       38.45      3.75 o 
   3   8   9       72.92       58.02      4.70 o 
   4   8   9       31.94       39.90      4.24 o 
   5   8   9        3.74        0.01      2.23 o 
 -10   9   9       49.68       66.53      7.45 o 
  -9   9   9       52.04       52.67      6.26 o 
  -8   9   9      549.26      547.10     10.74 o 
  -7   9   9      230.24      226.96      5.30 o 
  -6   9   9      432.92      432.90      7.79 o 
  -5   9   9       14.69       13.87      1.39 o 
  -4   9   9        9.66        7.09      1.22 o 
  -3   9   9       26.25       22.86      1.64 o 
  -2   9   9       35.79       33.23      1.93 o 
  -1   9   9      102.83      108.91      4.04 o 
   0   9   9      477.35      498.06     13.39 o 
   1   9   9       12.24       11.10      1.88 o 
   2   9   9       52.30       42.91      4.03 o 
   3   9   9       12.90        9.43      2.61 o 
   4   9   9        3.30        7.86      2.65 o 
 -10  10   9        2.86        3.25      3.59 o 
  -9  10   9       33.32       34.27      5.23 o 
  -8  10   9       19.00       19.72      2.17 o 
  -7  10   9        6.72        7.46      1.39 o 
  -6  10   9      695.79      667.94     10.76 o 
  -5  10   9        2.31        2.66      1.07 o 
  -4  10   9        8.23       10.39      1.35 o 
  -3  10   9      292.82      280.61      5.27 o 
  -2  10   9       32.82       30.25      1.94 o 
  -1  10   9        0.26        3.18      1.12 o 
   0  10   9      359.36      368.71      8.37 o 
   1  10   9       14.65       17.66      2.30 o 
   2  10   9        6.29        4.75      2.34 o 
   3  10   9        4.67        3.80      2.38 o 
   4  10   9       38.01       40.12      4.53 o 
  -9  11   9       56.12       63.42      6.99 o 
  -8  11   9        1.64        0.18      1.66 o 
  -7  11   9       42.66       45.65      5.90 o 
  -6  11   9        2.06        3.15      1.33 o 
  -5  11   9        0.12        0.86      1.05 o 
  -4  11   9       16.50       15.28      1.61 o 
  -3  11   9        5.92        5.57      1.87 o 
  -2  11   9        1.56        0.75      0.91 o 
  -1  11   9       83.83       83.79      3.28 o 
   0  11   9      620.73      614.58     11.99 o 
   1  11   9       10.67       12.58      3.22 o 
   2  11   9        4.99        5.48      2.35 o 
   3  11   9        0.13       -2.00      2.00 o 
  -9  12   9        1.34        4.38      3.39 o 
  -8  12   9       29.82       29.33      3.32 o 
  -7  12   9        1.34        3.01      1.80 o 
  -6  12   9        6.10        3.48      1.74 o 
  -5  12   9        3.96        5.61      1.32 o 
  -4  12   9        4.77        7.28      1.28 o 
  -3  12   9       19.01       16.97      1.67 o 
  -2  12   9       18.55       23.57      1.87 o 
  -1  12   9      152.43      162.85      5.46 o 
   0  12   9       23.35       24.70      2.64 o 
   1  12   9        0.00        0.60      1.24 o 
   2  12   9       11.83       17.81      9.69 o 
   3  12   9        1.09       -0.78      3.84 o 
  -8  13   9       12.11       16.97      4.33 o 
  -7  13   9      118.63      142.72      6.18 o 
  -6  13   9        5.57        6.68      2.05 o 
  -5  13   9       49.93       47.73      3.93 o 
  -4  13   9       82.17       71.62      3.67 o 
  -3  13   9        0.03        0.05      1.09 o 
  -2  13   9        4.89        4.44      1.43 o 
  -1  13   9      115.10      117.05      7.24 o 
   0  13   9       56.14       65.31     13.01 o 
   1  13   9        3.88        8.32      2.79 o 
   2  13   9        1.72        2.20      2.31 o 
  -7  14   9      116.86      108.10      8.37 o 
  -6  14   9        0.19       -0.50      2.32 o 
  -5  14   9       49.53       54.16      6.41 o 
  -4  14   9       37.94       44.97      3.25 o 
  -3  14   9       62.41       59.38      3.72 o 
  -2  14   9       48.15       52.71      7.78 o 
  -1  14   9        0.00       -1.44      1.45 o 
   0  14   9        6.51        9.07      2.78 o 
   1  14   9        0.63       -1.31      3.06 o 
  -6  15   9        4.44        5.08      3.50 o 
  -5  15   9        1.25        2.25      3.02 o 
  -4  15   9       65.99       79.09      8.12 o 
  -3  15   9       49.26       58.86      7.04 o 
  -2  15   9       31.44       21.68      4.89 o 
  -1  15   9       19.53       17.90      2.56 o 
   0  15   9       15.15       23.53      4.05 o 
  -4  16   9        1.93        4.52      3.33 o 
  -3  16   9       14.28       15.74      4.44 o 
  -2  16   9        0.45       -1.09      2.79 o 
  -1  16   9        0.79        0.78      3.16 o 
 -11   0  10      184.73      216.14     12.22 o 
 -10   0  10      174.03      178.00      7.33 o 
  -9   0  10        7.18        7.02      1.91 o 
  -8   0  10       11.88       10.56      1.95 o 
  -7   0  10        9.12        6.81      1.63 o 
  -6   0  10      463.97      444.90     10.10 o 
  -5   0  10       61.62       59.41      2.93 o 
  -4   0  10      227.92      224.94      4.12 o 
  -3   0  10      120.21      110.94      4.57 o 
  -2   0  10       79.75       77.44      3.94 o 
  -1   0  10       12.10       11.26      1.34 o 
   0   0  10      144.16      139.58      4.89 o 
   1   0  10      271.29      281.75     11.78 o 
   2   0  10        0.04        2.81      2.75 o 
   3   0  10       40.26       47.31      6.15 o 
   4   0  10      101.39      101.09      8.59 o 
   5   0  10        8.92        7.92      4.12 o 
 -11   1  10        7.78        9.54      2.93 o 
 -10   1  10        7.48        6.30      1.49 o 
  -9   1  10        2.57        1.91      1.54 o 
  -8   1  10       36.77       36.07      2.22 o 
  -7   1  10      282.52      273.37      5.32 o 
  -6   1  10      420.57      404.94      7.69 o 
  -5   1  10       56.23       56.30      2.04 o 
  -4   1  10      365.44      359.60      3.76 o 
  -3   1  10      368.08      378.17      7.31 o 
  -2   1  10        6.20        6.50      0.79 o 
  -1   1  10       46.52       45.28      1.51 o 
   0   1  10       29.39       29.19      1.26 o 
   1   1  10       13.84       14.52      2.37 o 
   2   1  10        0.27        0.86      1.80 o 
   3   1  10       51.29       60.48      6.24 o 
   4   1  10       12.20       12.14      3.11 o 
   5   1  10       14.87       20.17      3.81 o 
 -11   2  10        8.71        6.34      2.81 o 
 -10   2  10        0.21       -0.17      1.06 o 
  -9   2  10      273.41      258.26      6.29 o 
  -8   2  10       58.81       56.72      2.66 o 
  -7   2  10        1.57        0.55      0.99 o 
  -6   2  10      184.23      197.28      4.22 o 
  -5   2  10      275.48      281.31      4.58 o 
  -4   2  10       16.63       19.45      1.35 o 
  -3   2  10       90.73       88.76      1.54 o 
  -2   2  10        0.10        0.84      0.47 o 
  -1   2  10      362.09      352.40      4.55 o 
   0   2  10      196.79      206.76      2.92 o 
   1   2  10      304.96      325.30      9.01 o 
   2   2  10       13.95       15.51      3.33 o 
   3   2  10        8.58        8.65      2.53 o 
   4   2  10        4.05        4.89      2.54 o 
   5   2  10        7.04        9.82      3.14 o 
 -11   3  10        1.66        0.59      2.39 o 
 -10   3  10       67.71       64.40      3.33 o 
  -9   3  10        1.69        1.15      1.19 o 
  -8   3  10       11.36       11.09      1.74 o 
  -7   3  10       37.17       35.38      2.09 o 
  -6   3  10       90.79       89.19      3.03 o 
  -5   3  10      285.57      286.98      4.18 o 
  -4   3  10        6.47        7.40      0.80 o 
  -3   3  10       49.80       51.28      1.40 o 
  -2   3  10       83.78       81.73      1.58 o 
  -1   3  10        1.80        2.03      0.57 o 
   0   3  10      267.74      265.61      4.68 o 
   1   3  10       35.42       36.96      4.71 o 
   2   3  10       12.46       13.75      2.82 o 
   3   3  10       68.18       69.60      5.15 o 
   4   3  10      171.11      185.46      7.88 o 
   5   3  10        1.59        2.48      2.67 o 
 -11   4  10       22.82       20.79      3.60 o 
 -10   4  10       19.83       21.73      2.45 o 
  -9   4  10      239.72      218.91      6.79 o 
  -8   4  10       16.17       16.16      1.73 o 
  -7   4  10      249.31      240.96      5.10 o 
  -6   4  10      100.68      102.05      2.56 o 
  -5   4  10      393.94      358.98      5.85 o 
  -4   4  10        0.02       -0.53      0.53 o 
  -3   4  10       26.19       25.48      1.11 o 
  -2   4  10      272.96      291.48      3.70 o 
  -1   4  10        1.10        1.26      0.79 o 
   0   4  10       34.12       39.57      2.49 o 
   1   4  10       55.39       56.41      4.10 o 
   2   4  10        2.00        3.16      2.30 o 
   3   4  10       35.57       34.94      5.86 o 
   4   4  10        6.05       11.52      4.38 o 
   5   4  10       18.06       10.80      4.53 o 
 -11   5  10        5.53        5.34      2.89 o 
 -10   5  10       81.09       83.19      4.75 o 
  -9   5  10       22.71       19.21      1.91 o 
  -8   5  10       22.61       24.56      2.71 o 
  -7   5  10        4.28        3.05      1.06 o 
  -6   5  10        0.94        2.16      0.72 o 
  -5   5  10      114.67      117.79      2.57 o 
  -4   5  10        5.99        6.31      0.83 o 
  -3   5  10      519.76      532.30      6.03 o 
  -2   5  10        2.37        3.24      0.59 o 
  -1   5  10       47.82       47.75      1.86 o 
   0   5  10      516.46      519.11     13.80 o 
   1   5  10        0.00        1.83      2.47 o 
   2   5  10       79.31       82.94      8.08 o 
   3   5  10        0.49        5.44      3.72 o 
   4   5  10       85.06       91.35      9.47 o 
   5   5  10       17.10       11.59      5.08 o 
 -11   6  10       18.42       17.40      3.53 o 
 -10   6  10        0.56       -1.93      2.05 o 
  -9   6  10        1.10       -1.00      1.00 o 
  -8   6  10       39.55       40.99      2.53 o 
  -7   6  10        9.61        7.92      1.30 o 
  -6   6  10       66.12       64.91      2.18 o 
  -5   6  10      146.73      145.98      2.95 o 
  -4   6  10      297.84      291.66      4.98 o 
  -3   6  10      542.66      590.16      8.14 o 
  -2   6  10      440.65      453.21      6.67 o 
  -1   6  10       38.16       40.03      1.85 o 
   0   6  10        4.48        6.11      1.34 o 
   1   6  10        2.37        2.34      1.82 o 
   2   6  10       14.82       15.99      2.66 o 
   3   6  10        9.50        6.51      3.97 o 
   4   6  10        0.01       -0.13      3.44 o 
 -11   7  10       76.62       73.76      5.89 o 
 -10   7  10        0.03       -2.02      2.02 o 
  -9   7  10        2.80        1.48      1.30 o 
  -8   7  10       39.01       32.92      2.57 o 
  -7   7  10       15.06       13.65      1.52 o 
  -6   7  10       38.03       36.41      2.19 o 
  -5   7  10       23.53       23.74      1.63 o 
  -4   7  10       30.90       28.33      1.73 o 
  -3   7  10       60.52       58.24      2.17 o 
  -2   7  10      493.22      514.04      8.41 o 
  -1   7  10       34.99       34.03      2.13 o 
   0   7  10        2.44        1.36      1.16 o 
   1   7  10      181.72      176.29      6.65 o 
   2   7  10       71.50       68.73      4.63 o 
   3   7  10       94.15       89.01      5.61 o 
   4   7  10        1.39        5.46      2.39 o 
 -10   8  10       23.26       22.96      4.89 o 
  -9   8  10        0.03        1.77      2.61 o 
  -8   8  10      212.50      207.92      7.17 o 
  -7   8  10       30.04       31.02      2.18 o 
  -6   8  10        9.84       10.01      1.39 o 
  -5   8  10       35.33       35.79      2.53 o 
  -4   8  10       27.19       28.03      2.63 o 
  -3   8  10      508.03      514.38      7.69 o 
  -2   8  10       50.91       51.12      2.55 o 
  -1   8  10       33.40       31.81      2.15 o 
   0   8  10      105.39      106.04      4.06 o 
   1   8  10        0.90        2.51      2.48 o 
   2   8  10      148.24      141.22      9.75 o 
   3   8  10       34.60       35.69      4.07 o 
   4   8  10        3.47        4.66      2.44 o 
 -10   9  10       39.11       43.75      6.41 o 
  -9   9  10        3.45        1.36      2.79 o 
  -8   9  10       37.31       38.87      6.38 o 
  -7   9  10       82.36       83.30      3.19 o 
  -6   9  10      320.80      316.79      6.44 o 
  -5   9  10       23.56       25.76      1.82 o 
  -4   9  10       30.67       32.64      1.97 o 
  -3   9  10       22.35       21.44      1.67 o 
  -2   9  10       46.81       50.31      2.70 o 
  -1   9  10        0.02        0.75      1.11 o 
   0   9  10       18.29       22.64      2.40 o 
   1   9  10      169.42      163.55      8.60 o 
   2   9  10       10.08       12.55      2.90 o 
   3   9  10      156.50      142.93      6.83 o 
   4   9  10        0.51        2.83      2.29 o 
  -9  10  10        2.72       -1.91      2.28 o 
  -8  10  10       69.23       55.96      4.24 o 
  -7  10  10       21.24       24.87      3.89 o 
  -6  10  10        1.21       -0.50      1.00 o 
  -5  10  10      750.79      761.74     10.61 o 
  -4  10  10        8.70        8.78      1.59 o 
  -3  10  10        6.76        6.39      1.62 o 
  -2  10  10        9.30        9.17      1.39 o 
  -1  10  10       88.52       86.34      4.07 o 
   0  10  10       89.76       83.37      4.01 o 
   1  10  10      204.10      211.77     12.28 o 
   2  10  10       11.91        9.01      2.72 o 
   3  10  10       32.98       27.44      3.82 o 
  -9  11  10       73.42       72.51      7.33 o 
  -8  11  10        6.29        7.63      2.42 o 
  -7  11  10        0.91        1.80      1.62 o 
  -6  11  10        0.23        1.33      1.82 o 
  -5  11  10      186.58      190.06      4.45 o 
  -4  11  10      568.62      548.89      8.49 o 
  -3  11  10        0.90        0.04      1.04 o 
  -2  11  10       16.88       14.90      1.61 o 
  -1  11  10        3.66        1.90      1.80 o 
   0  11  10        0.05        2.23      1.46 o 
   1  11  10       38.75       45.51      3.51 o 
   2  11  10       59.92       65.16      5.35 o 
   3  11  10        0.64        1.38      2.73 o 
  -8  12  10       22.21       21.19      2.97 o 
  -7  12  10       22.91       25.78      3.15 o 
  -6  12  10        0.10        1.58      1.57 o 
  -5  12  10       60.69       56.43      3.52 o 
  -4  12  10        3.88        4.74      1.41 o 
  -3  12  10        1.08        1.57      1.25 o 
  -2  12  10       75.51       72.04      3.43 o 
  -1  12  10      196.32      175.35     10.86 o 
   0  12  10       91.67       88.38      5.70 o 
   1  12  10        7.81        7.14      2.53 o 
   2  12  10       92.01       98.00     18.82 o 
  -8  13  10       14.26       12.32      2.65 o 
  -7  13  10       21.45       18.93      2.85 o 
  -6  13  10        3.96        4.29      1.89 o 
  -5  13  10       36.08       31.56      3.31 o 
  -4  13  10       11.39        9.31      2.01 o 
  -3  13  10        6.03        5.39      1.73 o 
  -2  13  10       17.05       16.47      2.00 o 
  -1  13  10        7.14        2.97      4.61 o 
   0  13  10       69.91       66.55      5.35 o 
   1  13  10        0.02       -0.98      2.53 o 
  -7  14  10      195.81      209.47     11.51 o 
  -6  14  10        1.16        1.27      1.66 o 
  -5  14  10       96.22       98.59     10.18 o 
  -4  14  10      141.81      150.85      5.27 o 
  -3  14  10       13.31       12.39      2.17 o 
  -2  14  10       22.02       14.66      2.86 o 
  -1  14  10        1.17       -0.84      1.66 o 
   0  14  10        2.03        3.20      2.53 o 
  -5  15  10        2.56        5.52      3.42 o 
  -4  15  10       17.52       23.15      4.90 o 
  -3  15  10        6.48        6.58      1.95 o 
  -2  15  10        0.63        2.56      1.72 o 
  -1  15  10       28.36       40.87      3.58 o 
 -11   1  11       56.05       56.53      4.97 o 
 -10   1  11        0.96        1.29      1.19 o 
  -9   1  11      502.20      515.72      8.96 o 
  -8   1  11      145.47      148.07      3.97 o 
  -7   1  11        5.39        5.47      1.06 o 
  -6   1  11       78.18       74.31      2.47 o 
  -5   1  11       12.32       13.31      1.16 o 
  -4   1  11       48.82       43.69      1.45 o 
  -3   1  11      250.01      260.15      3.46 o 
  -2   1  11      122.22      118.43      2.83 o 
  -1   1  11      276.48      269.47      4.32 o 
   0   1  11       21.72       25.26      2.20 o 
   1   1  11       35.89       39.87      3.76 o 
   2   1  11        1.09        0.78      3.24 o 
   3   1  11      162.06      167.26      7.42 o 
   4   1  11      114.71      118.45      6.79 o 
 -11   2  11       14.98       16.21      3.25 o 
 -10   2  11        1.09        5.18      2.61 o 
  -9   2  11        5.64        3.85      1.89 o 
  -8   2  11      362.26      353.83      6.69 o 
  -7   2  11        0.80        0.61      1.59 o 
  -6   2  11      113.48      111.67      3.13 o 
  -5   2  11       59.97       53.94      1.94 o 
  -4   2  11      137.06      130.31      2.41 o 
  -3   2  11      150.83      156.70      2.73 o 
  -2   2  11      426.39      441.70      5.41 o 
  -1   2  11       24.55       28.45      1.42 o 
   0   2  11       98.36       97.83      4.38 o 
   1   2  11        0.14       -0.44      1.66 o 
   2   2  11       15.41       17.09      6.71 o 
   3   2  11      109.48      129.01      9.95 o 
   4   2  11      196.79      188.11     17.31 o 
 -11   3  11        2.94        2.14      2.49 o 
 -10   3  11        5.07        5.03      1.79 o 
  -9   3  11      544.93      548.17      9.42 o 
  -8   3  11      213.54      217.90      5.81 o 
  -7   3  11      112.61      113.74      3.34 o 
  -6   3  11      561.36      586.83      9.05 o 
  -5   3  11       59.60       57.29      2.30 o 
  -4   3  11      247.96      250.21      3.66 o 
  -3   3  11      256.18      267.09      3.54 o 
  -2   3  11      367.81      376.81      4.47 o 
  -1   3  11        6.57        6.12      0.87 o 
   0   3  11        0.58        0.16      0.94 o 
   1   3  11        7.13        5.39      1.76 o 
   2   3  11        2.44        3.26      2.05 o 
   3   3  11      242.51      240.92      8.94 o 
   4   3  11       91.29       83.74      9.17 o 
 -11   4  11        4.59        2.15      2.59 o 
 -10   4  11        0.34        4.45      1.86 o 
  -9   4  11      774.39      758.38     11.96 o 
  -8   4  11        0.74        1.22      1.02 o 
  -7   4  11       10.04        8.21      1.28 o 
  -6   4  11       80.71       79.38      3.32 o 
  -5   4  11        1.86        1.70      0.65 o 
  -4   4  11       45.19       45.16      1.70 o 
  -3   4  11      112.66      114.86      2.19 o 
  -2   4  11       53.34       47.32      1.97 o 
  -1   4  11        0.07       -0.04      0.66 o 
   0   4  11      144.93      168.45      6.75 o 
   1   4  11       45.33       52.31      4.49 o 
   2   4  11       30.83       27.14      5.16 o 
   3   4  11       23.16       20.59      5.25 o 
   4   4  11       61.15       45.55      7.39 o 
 -11   5  11       67.14       74.27      5.70 o 
 -10   5  11        0.34        0.69      2.11 o 
  -9   5  11        4.74        4.22      1.75 o 
  -8   5  11        1.49        1.63      1.06 o 
  -7   5  11       25.68       25.79      1.96 o 
  -6   5  11        9.65       11.79      1.15 o 
  -5   5  11        0.12       -0.13      0.63 o 
  -4   5  11        2.25        1.81      0.66 o 
  -3   5  11       10.10        7.88      0.85 o 
  -2   5  11      220.78      224.83      4.76 o 
  -1   5  11        0.79        0.25      0.86 o 
   0   5  11        0.88        1.52      1.17 o 
   1   5  11       24.35       26.39      4.79 o 
   2   5  11        2.95        6.82      3.47 o 
   3   5  11       26.13       24.29      5.50 o 
   4   5  11        1.71        2.23      4.11 o 
 -11   6  11        0.90        3.08      2.67 o 
 -10   6  11        1.42       -0.34      3.21 o 
  -9   6  11        0.35        1.98      1.32 o 
  -8   6  11      154.29      153.18      4.29 o 
  -7   6  11       19.99       18.33      1.73 o 
  -6   6  11        0.75        0.55      0.74 o 
  -5   6  11        1.72        1.73      0.80 o 
  -4   6  11        0.29        0.80      0.79 o 
  -3   6  11       32.66       30.98      1.80 o 
  -2   6  11      151.08      147.96      4.77 o 
  -1   6  11        0.94        0.87      1.02 o 
   0   6  11      240.31      246.32      6.26 o 
   1   6  11      155.66      130.48      9.45 o 
   2   6  11       84.11       80.56      4.97 o 
   3   6  11        1.10        0.38      3.49 o 
   4   6  11       22.76       23.60      5.81 o 
 -10   7  11        0.04       -0.92      2.96 o 
  -9   7  11        4.79        5.60      3.07 o 
  -8   7  11       92.26       91.95      3.95 o 
  -7   7  11       44.89       39.91      2.86 o 
  -6   7  11       39.05       39.93      2.95 o 
  -5   7  11       28.53       30.97      2.07 o 
  -4   7  11       98.65       93.98      3.31 o 
  -3   7  11        5.53        6.39      1.07 o 
  -2   7  11       12.43       14.77      1.61 o 
  -1   7  11        1.08        0.47      1.18 o 
   0   7  11       12.32       14.27      1.92 o 
   1   7  11       22.54       24.66      3.29 o 
   2   7  11        7.34        6.62      4.90 o 
   3   7  11        0.45       -1.85      1.85 o 
 -10   8  11       10.48       16.05      4.19 o 
  -9   8  11        4.37        4.04      2.94 o 
  -8   8  11       57.87       57.55      4.32 o 
  -7   8  11      240.12      246.83      5.57 o 
  -6   8  11       27.68       25.50      2.13 o 
  -5   8  11        0.22       -0.81      0.81 o 
  -4   8  11        1.30        0.52      0.85 o 
  -3   8  11        1.74        1.79      0.95 o 
  -2   8  11        4.53        6.06      1.31 o 
  -1   8  11        4.18        1.21      1.94 o 
   0   8  11        0.84       -0.14      1.27 o 
   1   8  11      876.55      852.74     18.88 o 
   2   8  11      178.03      171.66      8.82 o 
   3   8  11       88.07       94.78      6.02 o 
 -10   9  11       93.08       95.51      7.93 o 
  -9   9  11       24.22       37.27      5.32 o 
  -8   9  11        0.06        5.10      2.61 o 
  -7   9  11      237.39      245.07      6.43 o 
  -6   9  11       64.19       67.12      2.95 o 
  -5   9  11      537.52      547.65      8.33 o 
  -4   9  11      159.97      158.86      6.43 o 
  -3   9  11        1.40        1.43      1.01 o 
  -2   9  11      218.98      224.46      5.33 o 
  -1   9  11      231.23      234.31      6.47 o 
   0   9  11       65.15       61.54      3.78 o 
   1   9  11      151.96      139.61      6.59 o 
   2   9  11        0.74        4.19      2.44 o 
   3   9  11        6.59        9.86      2.95 o 
  -9  10  11       10.65       12.89      3.91 o 
  -8  10  11       60.02       65.24      6.61 o 
  -7  10  11       30.64       29.30      3.17 o 
  -6  10  11      113.69      128.15      4.06 o 
  -5  10  11      216.53      212.46      4.69 o 
  -4  10  11       81.05       91.46      3.08 o 
  -3  10  11       50.82       52.40      2.62 o 
  -2  10  11        0.19        0.68      0.91 o 
  -1  10  11        5.66        6.19      2.29 o 
   0  10  11        3.00        1.75      1.72 o 
   1  10  11      234.06      232.33      8.72 o 
   2  10  11       40.16       44.65      4.66 o 
  -9  11  11        9.41       10.49      3.73 o 
  -8  11  11       12.67       16.85      3.93 o 
  -7  11  11        3.62        1.17      1.59 o 
  -6  11  11        0.99        2.63      1.59 o 
  -5  11  11      207.43      198.92      5.18 o 
  -4  11  11       98.86       97.13      3.56 o 
  -3  11  11        2.23        1.20      1.08 o 
  -2  11  11        5.32        1.59      1.18 o 
  -1  11  11        0.00       -0.72      1.35 o 
   0  11  11        1.02        3.54      2.45 o 
   1  11  11       47.41       45.49      4.62 o 
   2  11  11       76.44       76.17      6.03 o 
  -8  12  11       10.33        8.34      3.22 o 
  -7  12  11        1.85        1.20      2.17 o 
  -6  12  11       16.62       22.25      5.25 o 
  -5  12  11      202.93      207.28      6.13 o 
  -4  12  11       81.64       88.26      4.67 o 
  -3  12  11       25.44       32.57      2.59 o 
  -2  12  11      103.30       92.48      4.37 o 
  -1  12  11        6.33        8.54      2.78 o 
   0  12  11        3.38        4.83      2.52 o 
   1  12  11       14.46       12.62      3.05 o 
  -7  13  11        3.29        8.20      2.33 o 
  -6  13  11        6.50        5.93      2.08 o 
  -5  13  11       10.44       10.64      2.13 o 
  -4  13  11       30.79       30.62      2.93 o 
  -3  13  11        6.63        4.86      2.20 o 
  -2  13  11        2.03        2.01      1.87 o 
  -1  13  11       21.54       18.48      3.40 o 
   0  13  11        4.04       -0.79      2.40 o 
  -6  14  11       78.06       76.34      5.45 o 
  -5  14  11        0.18       -1.28      1.28 o 
  -4  14  11      159.86      167.43      5.74 o 
  -3  14  11       12.03       11.05      2.22 o 
  -2  14  11        3.82        0.27      1.65 o 
  -1  14  11        0.22        1.52      2.04 o 
  -4  15  11        2.41        2.18      1.82 o 
  -3  15  11        0.86        3.93      2.65 o 
 -11   0  12        7.48        5.46      3.84 o 
 -10   0  12        7.94        3.73      3.16 o 
  -9   0  12      732.17      711.62     16.57 o 
  -8   0  12       18.47       15.84      2.33 o 
  -7   0  12        1.58        2.42      1.37 o 
  -6   0  12      386.90      369.78     12.18 o 
  -5   0  12       57.68       51.60      2.60 o 
  -4   0  12      149.37      138.86      4.02 o 
  -3   0  12      889.12      939.69     14.97 o 
  -2   0  12       62.50       64.23      3.46 o 
  -1   0  12        8.59        9.30      1.69 o 
   0   0  12        2.34        2.85      2.69 o 
   1   0  12      109.73      121.45      8.34 o 
   2   0  12       12.98       17.39      4.43 o 
   3   0  12      828.12      921.76     29.82 o 
   4   0  12      143.20      160.74     11.26 o 
 -11   1  12        3.96        3.89      2.44 o 
 -10   1  12       61.23       62.40      4.77 o 
  -9   1  12      208.15      202.14      5.08 o 
  -8   1  12        0.76        1.53      0.99 o 
  -7   1  12        2.98        1.86      0.91 o 
  -6   1  12       57.35       56.48      2.26 o 
  -5   1  12       15.07       11.88      1.08 o 
  -4   1  12      138.89      146.13      2.68 o 
  -3   1  12     5854.43     6083.23     52.38 o 
  -2   1  12      283.00      274.40      5.36 o 
  -1   1  12        6.30        7.22      1.61 o 
   0   1  12        6.28        6.19      1.96 o 
   1   1  12      148.13      139.56      6.58 o 
   2   1  12      148.16      142.79      6.64 o 
   3   1  12       34.54       30.29      7.39 o 
   4   1  12       39.80       37.68      4.76 o 
 -11   2  12       17.35       16.53      3.29 o 
 -10   2  12       44.73       44.79      4.24 o 
  -9   2  12     1140.15     1142.22     16.35 o 
  -8   2  12      104.21       95.91      3.25 o 
  -7   2  12       49.51       53.78      3.94 o 
  -6   2  12       32.15       28.14      1.86 o 
  -5   2  12        0.99        0.60      0.78 o 
  -4   2  12       18.86       17.00      1.12 o 
  -3   2  12      346.15      347.10      6.65 o 
  -2   2  12       41.18       37.76      2.07 o 
  -1   2  12        0.25        0.39      0.99 o 
   0   2  12      204.13      194.64     13.41 o 
   1   2  12       69.25       72.43      5.11 o 
   2   2  12       15.70       21.08      3.37 o 
   3   2  12      360.08      370.38     11.66 o 
   4   2  12        6.06       10.51      3.34 o 
 -11   3  12       16.00       14.03      3.14 o 
 -10   3  12        7.05        4.87      2.39 o 
  -9   3  12      119.79      116.24      5.10 o 
  -8   3  12       23.99       25.69      2.87 o 
  -7   3  12        1.44        2.80      0.98 o 
  -6   3  12       35.02       36.41      3.15 o 
  -5   3  12      619.79      614.85      8.44 o 
  -4   3  12       13.98       14.33      1.56 o 
  -3   3  12       71.59       79.44      2.47 o 
  -2   3  12       22.77       19.65      1.30 o 
  -1   3  12      133.71      129.16      4.16 o 
   0   3  12        4.74        1.05      1.17 o 
   1   3  12       34.04       36.19      7.20 o 
   2   3  12        5.57        9.60      2.68 o 
   3   3  12      522.43      572.81     22.18 o 
   4   3  12       46.75       35.53      6.85 o 
 -11   4  12       32.73       33.41      4.11 o 
 -10   4  12       67.96       59.32      8.12 o 
  -9   4  12      218.55      223.86      6.26 o 
  -8   4  12       11.30       10.03      1.43 o 
  -7   4  12        6.10        4.79      1.15 o 
  -6   4  12        3.08        1.92      1.01 o 
  -5   4  12       20.31       22.43      1.37 o 
  -4   4  12       63.70       64.38      1.83 o 
  -3   4  12        0.05       -0.10      0.59 o 
  -2   4  12       41.70       45.77      1.80 o 
  -1   4  12       17.91       18.84      2.03 o 
   0   4  12      189.70      203.80     10.89 o 
   1   4  12       13.81        9.55      3.90 o 
   2   4  12        3.87        2.14      3.14 o 
   3   4  12       75.14       99.59      9.80 o 
 -11   5  12       56.43       56.49      5.10 o 
 -10   5  12        2.65        2.26      2.27 o 
  -9   5  12       74.80       73.22     10.20 o 
  -8   5  12        6.86        5.84      1.35 o 
  -7   5  12       38.33       39.62      2.37 o 
  -6   5  12      699.32      726.06      9.85 o 
  -5   5  12       74.17       78.14      2.79 o 
  -4   5  12       17.38       18.62      1.75 o 
  -3   5  12        7.55        7.92      1.37 o 
  -2   5  12       21.15       22.16      1.81 o 
  -1   5  12       31.97       32.29      2.54 o 
   0   5  12      210.45      191.40      6.85 o 
   1   5  12      130.25      133.43      6.00 o 
   2   5  12        3.04        5.66      3.83 o 
   3   5  12      112.29       95.71      9.82 o 
 -11   6  12       55.03       66.38      5.47 o 
 -10   6  12       26.24       30.50      6.27 o 
  -9   6  12       17.18       21.27      3.06 o 
  -8   6  12       35.73       37.44      2.69 o 
  -7   6  12        7.24        9.72      1.68 o 
  -6   6  12      109.66      101.38      5.68 o 
  -5   6  12        0.95        1.31      0.89 o 
  -4   6  12        4.07        4.77      1.03 o 
  -3   6  12        0.33        0.09      0.95 o 
  -2   6  12       25.81       27.24      2.01 o 
  -1   6  12       30.26       26.11      2.38 o 
   0   6  12      101.89       89.21      4.89 o 
   1   6  12       68.84       62.95      4.73 o 
   2   6  12        6.98        7.49      3.69 o 
   3   6  12        0.45        2.27      2.40 o 
 -10   7  12        0.62       -0.31      2.78 o 
  -9   7  12       18.11       13.64      3.57 o 
  -8   7  12       13.13       13.53      3.36 o 
  -7   7  12      801.97      802.96     14.57 o 
  -6   7  12        0.01       -0.04      0.87 o 
  -5   7  12       46.39       51.91      2.46 o 
  -4   7  12        9.99       10.86      1.66 o 
  -3   7  12       24.17       24.96      1.82 o 
  -2   7  12        6.16        3.80      1.67 o 
  -1   7  12        1.81       -0.02      1.15 o 
   0   7  12       21.75       19.39      2.91 o 
   1   7  12      524.66      522.83     13.60 o 
   2   7  12       65.47       63.13      5.22 o 
   3   7  12        0.03       -1.73      2.09 o 
 -10   8  12       74.34       75.19      7.70 o 
  -9   8  12        2.01        2.15      2.72 o 
  -8   8  12        9.53        9.62      3.23 o 
  -7   8  12      475.78      481.57     16.35 o 
  -6   8  12        2.01        1.49      1.03 o 
  -5   8  12       70.24       73.38      3.01 o 
  -4   8  12        6.52        6.63      1.20 o 
  -3   8  12       41.65       43.44      2.34 o 
  -2   8  12        0.01       -1.08      1.08 o 
  -1   8  12       81.45       86.53      3.85 o 
   0   8  12       10.05        7.79      2.44 o 
   1   8  12        0.72        1.49      2.11 o 
   2   8  12       25.49       18.70      3.51 o 
 -10   9  12        0.06       -0.89      2.88 o 
  -9   9  12        0.42       -2.36      2.36 o 
  -8   9  12        2.49        1.74      2.48 o 
  -7   9  12      189.35      183.55      9.57 o 
  -6   9  12      170.91      177.62      5.45 o 
  -5   9  12       15.26       13.59      1.55 o 
  -4   9  12        0.30        1.12      0.97 o 
  -3   9  12        6.01        6.81      1.32 o 
  -2   9  12       23.62       26.58      3.25 o 
  -1   9  12       95.59       96.13      4.23 o 
   0   9  12       33.25       35.79      3.98 o 
   1   9  12      209.66      220.86      8.55 o 
   2   9  12        0.32        0.98      2.15 o 
  -9  10  12        4.70        1.65      2.87 o 
  -8  10  12        0.01        3.18      2.57 o 
  -7  10  12      133.72      134.10      5.69 o 
  -6  10  12        7.36        7.09      2.44 o 
  -5  10  12      535.90      534.71     10.45 o 
  -4  10  12       51.81       50.18      3.83 o 
  -3  10  12        2.18        1.01      1.05 o 
  -2  10  12        1.38        2.75      1.32 o 
  -1  10  12      192.62      195.86      6.26 o 
   0  10  12       99.69       87.15      5.63 o 
   1  10  12        3.23       -1.42      2.08 o 
  -8  11  12       21.10       23.67      4.44 o 
  -7  11  12        4.39        9.54      2.19 o 
  -6  11  12        0.48       -0.22      1.51 o 
  -5  11  12       30.51       32.65      2.92 o 
  -4  11  12      168.76      170.48      4.90 o 
  -3  11  12        3.33        4.15      1.56 o 
  -2  11  12      105.03       91.08      5.16 o 
  -1  11  12      818.99      870.13     43.38 o 
   0  11  12       24.05       15.70      3.32 o 
   1  11  12       35.17       29.26      4.10 o 
  -8  12  12       18.32       28.25      4.74 o 
  -7  12  12       12.91       12.41      2.43 o 
  -6  12  12       28.10       26.77      3.99 o 
  -5  12  12      113.32      110.28      6.21 o 
  -4  12  12       68.02       73.53      6.63 o 
  -3  12  12        1.26        1.61      1.73 o 
  -2  12  12        1.44        1.96      1.81 o 
  -1  12  12       12.19       17.14      3.40 o 
   0  12  12       78.91       78.68      6.14 o 
  -7  13  12        0.02        3.98      1.98 o 
  -6  13  12       18.56       20.01      3.03 o 
  -5  13  12      121.05      139.78      5.32 o 
  -4  13  12        0.16       -0.29      1.52 o 
  -3  13  12       12.98       12.02      2.32 o 
  -2  13  12       59.62       57.35      4.11 o 
  -1  13  12      220.34      212.63      7.05 o 
  -5  14  12       16.73       11.52      3.48 o 
  -4  14  12       87.60       92.35      4.78 o 
  -3  14  12        8.98        7.39      2.15 o 
  -2  14  12       55.13       60.07      4.32 o 
 -11   1  13       11.94       13.53      2.97 o 
 -10   1  13      152.66      163.90      6.95 o 
  -9   1  13       11.87        9.91      2.33 o 
  -8   1  13       50.44       44.69      2.52 o 
  -7   1  13       74.94       72.85      2.75 o 
  -6   1  13       15.11       12.96      1.37 o 
  -5   1  13        0.82        0.99      0.80 o 
  -4   1  13       15.46       13.84      1.20 o 
  -3   1  13       28.35       28.04      1.45 o 
  -2   1  13        9.95        8.58      2.13 o 
  -1   1  13        0.58        1.85      1.86 o 
   0   1  13        3.24        2.70      3.16 o 
   1   1  13       15.96       22.21      3.39 o 
   2   1  13       14.95       16.81      3.34 o 
   3   1  13        0.86        2.32      2.57 o 
 -11   2  13       12.04        9.49      2.72 o 
 -10   2  13       78.38       74.17      7.45 o 
  -9   2  13        0.33        0.90      1.79 o 
  -8   2  13       46.73       41.19      2.48 o 
  -7   2  13      224.70      219.09      6.75 o 
  -6   2  13        4.07        6.12      1.14 o 
  -5   2  13       60.40       57.33      3.00 o 
  -4   2  13       20.76       19.65      1.23 o 
  -3   2  13        0.76        0.80      0.67 o 
  -2   2  13       27.59       33.34      1.88 o 
  -1   2  13        7.12        8.81      2.25 o 
   0   2  13      238.51      277.23      8.97 o 
   1   2  13       15.84       18.71      3.16 o 
   2   2  13       85.90      101.19     12.21 o 
   3   2  13      124.66      123.65     10.25 o 
 -11   3  13        2.85        8.89      2.83 o 
 -10   3  13       10.95       17.80      2.99 o 
  -9   3  13       89.08       94.30      5.58 o 
  -8   3  13       18.00       18.38      1.75 o 
  -7   3  13        6.82        7.60      1.26 o 
  -6   3  13       46.96       48.84      2.23 o 
  -5   3  13        0.07        0.65      0.75 o 
  -4   3  13       29.54       34.28      1.68 o 
  -3   3  13       59.36       59.82      2.57 o 
  -2   3  13       21.34       23.00      1.46 o 
  -1   3  13       22.31       17.75      6.21 o 
   0   3  13       66.79       75.61      7.82 o 
   1   3  13       12.89       14.50      4.29 o 
   2   3  13        6.62        6.59      3.93 o 
   3   3  13        3.49        5.50      4.47 o 
 -11   4  13        0.01        0.88      2.39 o 
 -10   4  13      140.71      145.84      6.98 o 
  -9   4  13       26.17       29.78      3.37 o 
  -8   4  13       13.31       11.97      1.63 o 
  -7   4  13       16.16       12.25      1.50 o 
  -6   4  13      126.33      129.03      4.25 o 
  -5   4  13       42.09       42.65      2.05 o 
  -4   4  13       51.58       54.34      1.91 o 
  -3   4  13       70.56       69.55      2.16 o 
  -2   4  13        1.48        1.31      0.97 o 
  -1   4  13       21.89       20.90      2.79 o 
   0   4  13        3.98        2.47      3.45 o 
   1   4  13        7.23        2.18      3.37 o 
   2   4  13       25.36       31.07      5.89 o 
   3   4  13      365.02      375.85     17.95 o 
 -11   5  13       13.40       15.04      4.42 o 
 -10   5  13      124.08      125.72      6.20 o 
  -9   5  13        6.36        4.79      4.18 o 
  -8   5  13        8.09        6.07      1.55 o 
  -7   5  13       17.36       13.36      1.54 o 
  -6   5  13       39.40       34.12      2.36 o 
  -5   5  13        0.24        0.14      0.78 o 
  -4   5  13       99.44      102.15      3.08 o 
  -3   5  13       89.84       94.13      5.79 o 
  -2   5  13        1.78        0.26      1.06 o 
  -1   5  13       65.84       69.95      4.45 o 
   0   5  13        9.37       10.47      2.55 o 
   1   5  13       29.40       27.88      3.52 o 
   2   5  13        2.75        4.03      3.98 o 
 -10   6  13        7.18        0.95      3.00 o 
  -9   6  13       59.66       61.14      6.59 o 
  -8   6  13        0.29        1.20      2.24 o 
  -7   6  13      112.72       99.57      4.05 o 
  -6   6  13       30.95       30.33      2.25 o 
  -5   6  13        0.13       -0.87      0.87 o 
  -4   6  13      269.95      275.58      5.23 o 
  -3   6  13       13.31       14.49      1.51 o 
  -2   6  13        0.01        0.17      1.13 o 
  -1   6  13        6.34        5.87      1.66 o 
   0   6  13        0.78        3.06      2.10 o 
   1   6  13       13.21       17.50      3.21 o 
   2   6  13       39.73       50.89      4.90 o 
 -10   7  13        3.95        3.41      3.01 o 
  -9   7  13        1.51        5.51      2.82 o 
  -8   7  13       63.01       47.53      5.48 o 
  -7   7  13      117.97      116.09      7.52 o 
  -6   7  13        0.00       -0.90      0.90 o 
  -5   7  13        6.22        7.96      1.24 o 
  -4   7  13        0.15        1.33      0.98 o 
  -3   7  13        0.45        0.83      0.93 o 
  -2   7  13       76.84       75.72      4.18 o 
  -1   7  13        5.26        2.74      1.51 o 
   0   7  13       21.48       21.70      3.27 o 
   1   7  13        0.03        2.80      2.36 o 
   2   7  13       43.18       49.60      4.83 o 
 -10   8  13       16.94       15.97      4.20 o 
  -9   8  13      155.57      157.48      9.49 o 
  -8   8  13      181.77      178.48      9.65 o 
  -7   8  13      289.90      296.45     12.76 o 
  -6   8  13       11.37       13.93      2.08 o 
  -5   8  13        6.37        8.27      1.32 o 
  -4   8  13       23.21       26.24      1.98 o 
  -3   8  13        5.86        5.19      1.22 o 
  -2   8  13       15.98       17.94      2.33 o 
  -1   8  13       48.83       44.86      3.36 o 
   0   8  13        0.73        5.65      4.61 o 
   1   8  13        5.47        6.41      2.63 o 
  -9   9  13       46.13       46.49      5.92 o 
  -8   9  13       12.95       11.60      3.36 o 
  -7   9  13      548.62      524.79     18.58 o 
  -6   9  13       16.22       17.97      2.24 o 
  -5   9  13        2.39        3.46      1.28 o 
  -4   9  13      142.11      146.69      4.44 o 
  -3   9  13       14.52       16.67      1.73 o 
  -2   9  13        5.81        7.82      1.88 o 
  -1   9  13      108.37      113.09      4.76 o 
   0   9  13        6.08        7.38      2.77 o 
   1   9  13        3.23        2.88      2.28 o 
  -9  10  13       76.44       69.26      7.34 o 
  -8  10  13       56.96       44.56      5.66 o 
  -7  10  13       15.70       23.03      4.17 o 
  -6  10  13        0.61       -1.41      1.41 o 
  -5  10  13       65.06       69.80      4.00 o 
  -4  10  13       13.88       14.41      1.89 o 
  -3  10  13        2.65        3.77      1.84 o 
  -2  10  13       56.63       52.11      4.49 o 
  -1  10  13      448.09      466.87     13.06 o 
   0  10  13        1.48        2.01      2.56 o 
  -8  11  13        0.71        1.79      2.39 o 
  -7  11  13      103.96      102.97      7.62 o 
  -6  11  13        0.84        1.18      1.70 o 
  -5  11  13       15.29       17.93      2.43 o 
  -4  11  13       66.58       62.79      4.65 o 
  -3  11  13        0.44       -0.67      1.48 o 
  -2  11  13       31.60       35.35      4.20 o 
  -1  11  13        8.54        9.90      3.17 o 
   0  11  13        1.24       -1.95      2.45 o 
  -7  12  13        4.77        6.25      2.98 o 
  -6  12  13        4.05        6.53      2.30 o 
  -5  12  13       31.36       34.68      3.17 o 
  -4  12  13        0.25       -0.87      1.82 o 
  -3  12  13        3.74        3.14      1.94 o 
  -2  12  13        1.64        3.93      2.49 o 
  -1  12  13      117.21      110.28      9.25 o 
  -6  13  13       33.64       34.87      3.84 o 
  -5  13  13        5.69        7.50      2.18 o 
  -4  13  13        9.68        7.48      2.04 o 
  -3  13  13        0.19        1.03      1.86 o 
  -2  13  13       20.02       20.68      2.98 o 
 -11   0  14       14.25       18.85      4.83 o 
 -10   0  14        2.35        6.50      3.21 o 
  -9   0  14        6.50        7.82      3.27 o 
  -8   0  14      305.47      321.77      9.29 o 
  -7   0  14      154.28      143.97      5.54 o 
  -6   0  14       26.33       28.47      2.76 o 
  -5   0  14      269.87      263.69      6.31 o 
  -4   0  14      359.35      353.80     11.75 o 
  -3   0  14       36.96       31.26      4.33 o 
  -2   0  14       25.47       25.55      4.48 o 
  -1   0  14        4.24        0.04      2.91 o 
   0   0  14        6.89        2.23      3.37 o 
   1   0  14        8.54        8.73      3.87 o 
   2   0  14       40.89       49.66      7.29 o 
 -11   1  14       27.58       28.72      5.09 o 
 -10   1  14       13.28       11.88      2.87 o 
  -9   1  14       12.76       11.85      2.49 o 
  -8   1  14        1.10        1.30      1.03 o 
  -7   1  14      222.48      216.86      5.01 o 
  -6   1  14        3.18        2.18      0.93 o 
  -5   1  14        9.82       10.88      1.16 o 
  -4   1  14       11.65       11.36      1.16 o 
  -3   1  14       26.40       23.30      1.66 o 
  -2   1  14       70.55       63.18      2.80 o 
  -1   1  14       97.08       95.95      7.89 o 
   0   1  14      123.93      122.42      6.27 o 
   1   1  14        0.11        1.74      2.31 o 
   2   1  14       37.74       48.66      8.59 o 
 -11   2  14        1.07        1.31      2.35 o 
 -10   2  14        3.76        5.25      2.43 o 
  -9   2  14       41.10       41.23      3.86 o 
  -8   2  14        4.92        3.12      2.09 o 
  -7   2  14       94.75       96.73      3.24 o 
  -6   2  14       45.46       37.77      2.29 o 
  -5   2  14        5.00        4.57      0.92 o 
  -4   2  14        3.24        2.90      0.89 o 
  -3   2  14        2.23        2.08      0.81 o 
  -2   2  14        1.32        2.34      1.03 o 
  -1   2  14        6.17        6.48      2.38 o 
   0   2  14        3.75        5.35      2.55 o 
   1   2  14        0.14        1.76      2.32 o 
   2   2  14        2.71        5.27      4.23 o 
 -11   3  14        2.28        4.56      2.62 o 
 -10   3  14      253.54      270.20      9.20 o 
  -9   3  14       14.20       16.89      3.03 o 
  -8   3  14        5.33        4.99      1.78 o 
  -7   3  14       49.85       42.33      2.47 o 
  -6   3  14       12.30       11.72      1.33 o 
  -5   3  14        9.06        9.26      1.34 o 
  -4   3  14       44.78       50.49      2.30 o 
  -3   3  14       25.91       25.28      1.83 o 
  -2   3  14       27.90       24.91      1.78 o 
  -1   3  14       19.40       22.74      4.92 o 
   0   3  14       83.50       83.45      8.59 o 
   1   3  14        3.04       -2.61      3.01 o 
   2   3  14        7.96       13.91      5.03 o 
 -10   4  14        5.34        7.79      2.55 o 
  -9   4  14        1.53        2.51      2.31 o 
  -8   4  14        7.73        9.24      2.08 o 
  -7   4  14        3.86        4.01      1.14 o 
  -6   4  14       79.83       88.42      2.80 o 
  -5   4  14        3.36        2.76      0.91 o 
  -4   4  14       37.82       43.10      2.27 o 
  -3   4  14       27.11       30.65      1.95 o 
  -2   4  14       10.92       13.64      1.86 o 
  -1   4  14      237.20      229.83     12.08 o 
   0   4  14        0.01        1.72      1.94 o 
   1   4  14       15.63       16.30      4.81 o 
   2   4  14       13.65       16.57      5.49 o 
 -10   5  14       10.79       10.95      2.85 o 
  -9   5  14        5.49        5.47      2.16 o 
  -8   5  14       85.16       90.00      6.80 o 
  -7   5  14       62.46       62.92     11.42 o 
  -6   5  14      167.99      177.47      4.74 o 
  -5   5  14       54.89       57.25      3.02 o 
  -4   5  14       66.98       65.16      2.60 o 
  -3   5  14      256.81      250.94      5.04 o 
  -2   5  14        5.47        4.43      1.87 o 
  -1   5  14        0.00        1.71      2.00 o 
   0   5  14        3.99        0.83      1.93 o 
   1   5  14        1.22        3.79      2.32 o 
 -10   6  14        4.95        6.48      3.44 o 
  -9   6  14       57.80       64.95      6.85 o 
  -8   6  14       25.77       28.79      4.59 o 
  -7   6  14       18.00       18.10      3.64 o 
  -6   6  14        6.95        9.38      1.55 o 
  -5   6  14        0.70       -0.50      0.98 o 
  -4   6  14        8.15        8.32      1.33 o 
  -3   6  14       90.72       95.09      5.45 o 
  -2   6  14       12.37       13.01      1.97 o 
  -1   6  14       77.74       68.14      6.40 o 
   0   6  14       25.12       26.84      3.59 o 
   1   6  14        0.02        0.40      3.24 o 
 -10   7  14        0.01       -0.41      2.50 o 
  -9   7  14       75.14       71.98      7.21 o 
  -8   7  14        5.07        9.21      3.05 o 
  -7   7  14        2.64        0.84      2.03 o 
  -6   7  14        7.00        8.12      1.76 o 
  -5   7  14       11.55        7.56      1.33 o 
  -4   7  14      338.98      346.10      6.34 o 
  -3   7  14      141.67      136.40      4.30 o 
  -2   7  14       21.47       20.56      2.50 o 
  -1   7  14       33.26       29.93      3.72 o 
   0   7  14        1.93        1.50      2.67 o 
   1   7  14        5.75        5.87      2.74 o 
  -9   8  14        0.19        3.69      2.94 o 
  -8   8  14        0.91        0.29      2.34 o 
  -7   8  14       82.64       83.63      6.76 o 
  -6   8  14       16.54       22.67      3.23 o 
  -5   8  14        1.77        0.29      1.15 o 
  -4   8  14       46.56       46.06      3.61 o 
  -3   8  14       61.29       67.23      4.46 o 
  -2   8  14        4.55        5.04      1.75 o 
  -1   8  14        0.20        1.89      3.17 o 
   0   8  14      108.88       89.23     12.95 o 
  -9   9  14       80.32       84.89      7.35 o 
  -8   9  14        0.43        1.22      2.48 o 
  -7   9  14        0.02        0.50      2.18 o 
  -6   9  14      145.43      145.91      6.58 o 
  -5   9  14       23.18       17.24      2.32 o 
  -4   9  14       19.93       19.70      2.16 o 
  -3   9  14        4.35        6.64      1.92 o 
  -2   9  14        0.35        0.66      1.54 o 
  -1   9  14       61.27       60.84      9.86 o 
   0   9  14       14.66       11.18      3.20 o 
  -8  10  14       23.80       28.68      4.85 o 
  -7  10  14       45.11       42.57      5.64 o 
  -6  10  14       27.99       27.45      4.82 o 
  -5  10  14      202.28      215.57      6.52 o 
  -4  10  14        2.05        2.58      1.98 o 
  -3  10  14        0.01       -1.53      1.53 o 
  -2  10  14        2.20        0.19      1.70 o 
  -1  10  14        0.51        2.87      2.57 o 
  -7  11  14        0.03       -2.02      2.10 o 
  -6  11  14      297.81      303.24      7.96 o 
  -5  11  14        9.70        7.02      2.09 o 
  -4  11  14        0.13       -1.41      1.41 o 
  -3  11  14       35.12       33.43      3.26 o 
  -2  11  14      130.02      141.40      7.05 o 
  -6  12  14       53.72       64.54      4.23 o 
  -5  12  14      129.02      135.03      5.44 o 
  -4  12  14        3.53        5.85      2.12 o 
  -3  12  14        3.20        2.01      1.91 o 
 -10   1  15        6.98        9.50      2.64 o 
  -9   1  15       36.25       30.81      3.53 o 
  -8   1  15        3.71        5.32      2.65 o 
  -7   1  15       12.30       13.41      1.60 o 
  -6   1  15        4.82        5.19      1.09 o 
  -5   1  15       50.03       60.52      2.24 o 
  -4   1  15       67.56       76.96      2.79 o 
  -3   1  15       98.19      102.13      2.81 o 
  -2   1  15        0.01       -1.26      1.44 o 
  -1   1  15       24.11       18.54      3.18 o 
   0   1  15        0.05       -0.18      2.18 o 
   1   1  15        1.92        3.20      2.78 o 
 -10   2  15      433.11      454.64     12.64 o 
  -9   2  15      200.81      205.95      7.53 o 
  -8   2  15       32.77       37.15      3.46 o 
  -7   2  15      132.46      127.79      4.40 o 
  -6   2  15       33.45       33.38      1.98 o 
  -5   2  15       61.42       59.49      2.48 o 
  -4   2  15      141.93      143.91      3.86 o 
  -3   2  15        3.96        1.40      0.98 o 
  -2   2  15       72.29       69.68      3.28 o 
  -1   2  15        2.94        5.34      2.53 o 
   0   2  15        0.00        7.59      4.07 o 
   1   2  15        0.31        0.12      3.68 o 
 -10   3  15      107.46      108.89      5.80 o 
  -9   3  15       70.80       75.88      9.30 o 
  -8   3  15        0.20       -0.91      1.37 o 
  -7   3  15        6.03        7.07      1.79 o 
  -6   3  15       20.21       19.93      1.65 o 
  -5   3  15        0.01       -0.22      0.81 o 
  -4   3  15        0.05       -0.65      0.65 o 
  -3   3  15       36.78       38.14      2.52 o 
  -2   3  15        0.03       -1.63      1.63 o 
  -1   3  15       70.06       81.76      7.63 o 
   0   3  15        2.33        7.54      4.04 o 
   1   3  15       14.57       20.01      5.50 o 
 -10   4  15      125.49      122.95      6.15 o 
  -9   4  15       13.56       13.16      3.91 o 
  -8   4  15        4.18        3.81      1.83 o 
  -7   4  15      160.97      176.88      6.32 o 
  -6   4  15        4.63        2.68      1.38 o 
  -5   4  15       34.87       33.66      2.39 o 
  -4   4  15       44.01       46.70      2.81 o 
  -3   4  15      220.27      230.29      5.52 o 
  -2   4  15        1.03        0.77      1.95 o 
  -1   4  15        0.82        1.13      2.10 o 
   0   4  15        0.13        0.42      4.30 o 
   1   4  15        4.04        4.37      2.65 o 
 -10   5  15      101.02      101.15      8.21 o 
  -9   5  15       42.82       45.66      5.78 o 
  -8   5  15        2.27        4.60      2.52 o 
  -7   5  15       24.45       26.60      4.42 o 
  -6   5  15        0.32        0.46      1.62 o 
  -5   5  15        3.41        4.79      1.37 o 
  -4   5  15        2.20        2.38      1.04 o 
  -3   5  15       29.77       28.90      2.64 o 
  -2   5  15        2.93       -1.52      1.81 o 
  -1   5  15       98.52      107.14     14.43 o 
   0   5  15       32.79       23.55      3.53 o 
 -10   6  15        2.52        4.36      3.16 o 
  -9   6  15        6.13        4.33      3.02 o 
  -8   6  15       29.22       27.48      4.61 o 
  -7   6  15       15.06       16.07      3.56 o 
  -6   6  15        1.02        1.96      2.41 o 
  -5   6  15       17.11       14.76      2.17 o 
  -4   6  15        0.00        0.90      1.05 o 
  -3   6  15       21.62       17.74      2.04 o 
  -2   6  15        8.75        8.01      2.52 o 
  -1   6  15        8.55        6.18      2.47 o 
   0   6  15       54.80       45.57      9.32 o 
  -9   7  15       61.00       58.21      6.64 o 
  -8   7  15       85.38       86.08      6.88 o 
  -7   7  15       11.83       10.24      3.35 o 
  -6   7  15       11.99        8.93      2.90 o 
  -5   7  15        0.13       -1.25      1.74 o 
  -4   7  15       13.87       12.00      1.80 o 
  -3   7  15       25.85       27.54      3.62 o 
  -2   7  15        1.80        4.46      3.41 o 
  -1   7  15       24.00       24.46      3.72 o 
   0   7  15      284.48      266.66     11.19 o 
  -9   8  15       17.18       15.47      3.98 o 
  -8   8  15       37.50       33.24      5.08 o 
  -7   8  15       22.55       25.49      4.51 o 
  -6   8  15      108.37      120.66      5.97 o 
  -5   8  15      102.95       97.17      5.42 o 
  -4   8  15        1.24        3.67      1.73 o 
  -3   8  15       47.85       46.30      3.54 o 
  -2   8  15       52.49       63.88      4.27 o 
  -1   8  15       40.52       45.73      4.61 o 
  -8   9  15       64.77       58.50      6.52 o 
  -7   9  15       52.98       49.13      5.99 o 
  -6   9  15       22.89       23.54      3.47 o 
  -5   9  15        1.33        3.46      1.74 o 
  -4   9  15       20.28       21.25      2.70 o 
  -3   9  15        1.14        0.26      1.67 o 
  -2   9  15        2.93        1.49      2.65 o 
  -1   9  15        4.29        0.79      3.44 o 
  -7  10  15        0.89        1.27      2.54 o 
  -6  10  15      240.67      270.55      9.47 o 
  -5  10  15       89.26       89.33      4.50 o 
  -4  10  15        6.71        5.43      3.11 o 
  -3  10  15       40.93       40.02      3.55 o 
  -2  10  15       46.52       40.16      4.50 o 
  -6  11  15      125.46      137.36      6.81 o 
  -5  11  15        0.01       -1.49      1.57 o 
  -4  11  15        0.27       -1.61      1.61 o 
 -10   0  16      248.23      276.85     13.34 o 
  -9   0  16        3.32        4.47      2.91 o 
  -8   0  16        3.90        2.48      2.59 o 
  -7   0  16       64.82       77.02      6.03 o 
  -6   0  16       13.62       16.26      5.50 o 
  -5   0  16      106.57      107.83      6.60 o 
  -4   0  16     2453.14     2499.45     49.49 o 
  -3   0  16      207.89      182.22      7.27 o 
  -2   0  16       11.00       12.28      2.73 o 
  -1   0  16        0.98       -2.15      3.19 o 
   0   0  16      135.51      172.17     11.40 o 
 -10   1  16      470.51      497.39     13.42 o 
  -9   1  16       30.66       32.76      5.07 o 
  -8   1  16        1.62        2.08      1.72 o 
  -7   1  16       63.63       51.34      5.62 o 
  -6   1  16        5.63        3.93      1.51 o 
  -5   1  16       59.89       54.04      2.36 o 
  -4   1  16      455.39      460.37      9.07 o 
  -3   1  16       48.67       46.24      2.99 o 
  -2   1  16        2.62        0.80      1.40 o 
  -1   1  16       15.08       14.77      3.24 o 
   0   1  16       41.90       44.26      6.31 o 
 -10   2  16        5.05        6.77      2.49 o 
  -9   2  16        0.29        1.39      1.84 o 
  -8   2  16        1.37        1.32      1.70 o 
  -7   2  16        7.36        6.64      1.80 o 
  -6   2  16       55.23       49.49      3.23 o 
  -5   2  16       16.08       12.30      1.60 o 
  -4   2  16      681.49      696.89      9.08 o 
  -3   2  16       10.93        6.72      1.70 o 
  -2   2  16        8.83        7.18      2.59 o 
  -1   2  16       21.49       20.57      5.14 o 
   0   2  16        2.26        4.01      3.86 o 
 -10   3  16      312.08      329.49     10.50 o 
  -9   3  16       45.68       49.75      4.33 o 
  -8   3  16       20.39       23.33      2.94 o 
  -7   3  16        0.15       -0.79      1.35 o 
  -6   3  16       18.24       19.23      2.18 o 
  -5   3  16        0.10        1.52      1.09 o 
  -4   3  16       71.47       69.55      3.24 o 
  -3   3  16       19.08       18.26      3.09 o 
  -2   3  16        0.20       -2.09      2.57 o 
  -1   3  16      119.66      117.33      6.06 o 
   0   3  16        7.43        5.38      2.59 o 
 -10   4  16       38.17       34.72      5.63 o 
  -9   4  16        3.50        0.93      2.70 o 
  -8   4  16        0.22        0.10      2.47 o 
  -7   4  16      169.69      164.55      9.33 o 
  -6   4  16      187.65      189.27     15.87 o 
  -5   4  16        0.03        2.03      1.50 o 
  -4   4  16        1.83        1.56      1.33 o 
  -3   4  16       12.93       13.79      3.18 o 
  -2   4  16       30.88       33.17      3.80 o 
  -1   4  16       13.35       10.84      3.88 o 
   0   4  16        1.36       -1.54      2.10 o 
  -9   5  16        7.29        8.15      3.50 o 
  -8   5  16        0.35        0.82      2.62 o 
  -7   5  16        0.76       -0.21      2.32 o 
  -6   5  16        0.23        1.37      2.02 o 
  -5   5  16       20.79       16.33      3.58 o 
  -4   5  16        1.71        1.60      3.64 o 
  -3   5  16        0.30       -0.48      1.56 o 
  -2   5  16       31.44       26.27      5.81 o 
  -1   5  16       76.77       75.83      5.61 o 
  -9   6  16        6.10        3.53      2.91 o 
  -8   6  16      167.96      177.48     10.17 o 
  -7   6  16      138.09      149.03      9.16 o 
  -6   6  16        0.30        5.79      2.11 o 
  -5   6  16        0.81        0.26      1.91 o 
  -4   6  16       14.30       15.54      2.90 o 
  -3   6  16        7.44        8.13      2.02 o 
  -2   6  16        0.03        0.64      1.56 o 
  -1   6  16       12.65       11.58      2.89 o 
  -8   7  16       77.45       72.38      7.41 o 
  -7   7  16       23.46       29.76      5.05 o 
  -6   7  16        5.95        3.22      2.05 o 
  -5   7  16        2.34        4.27      2.08 o 
  -4   7  16       13.02        5.58      3.36 o 
  -3   7  16        9.38       10.43      2.21 o 
  -2   7  16        1.27        3.28      1.87 o 
  -8   8  16      191.77      195.42     11.07 o 
  -7   8  16       72.27       75.46      7.57 o 
  -6   8  16        2.33        2.30      2.22 o 
  -5   8  16        7.33        5.30      2.55 o 
  -4   8  16       10.92       14.56      2.40 o 
  -3   8  16        5.11        4.17      1.91 o 
  -2   8  16       16.28       12.21      2.45 o 
  -7   9  16        0.00        2.92      2.75 o 
  -6   9  16      165.38      173.03      7.57 o 
  -5   9  16        7.05        1.87      3.62 o 
  -4   9  16        3.06        2.30      1.86 o 
  -3   9  16        0.51        0.04      2.14 o 
  -9   1  17        7.61       10.19      2.54 o 
  -8   1  17       36.52       35.80      5.69 o 
  -7   1  17        1.17        3.42      3.69 o 
  -6   1  17        4.38        5.22      1.68 o 
  -5   1  17        1.78        1.64      1.30 o 
  -4   1  17        6.40       11.38      1.90 o 
  -3   1  17        9.95       13.92      2.02 o 
  -2   1  17        2.02        1.80      1.60 o 
  -1   1  17       34.30       37.11      6.61 o 
  -9   2  17        2.74       -0.33      1.76 o 
  -8   2  17        3.04        3.75      2.17 o 
  -7   2  17        0.70        2.02      1.60 o 
  -6   2  17        0.15        2.67      1.49 o 
  -5   2  17        9.64       10.26      1.74 o 
  -4   2  17       16.80       14.52      2.94 o 
  -3   2  17        0.10       -1.70      1.70 o 
  -2   2  17        5.77        2.47      2.24 o 
  -1   2  17        6.79        6.28      4.36 o 
  -9   3  17       15.61       14.54      2.74 o 
  -8   3  17       54.54       50.09      5.92 o 
  -7   3  17       26.08       35.01      5.10 o 
  -6   3  17       20.88       16.90      2.98 o 
  -5   3  17       27.47       27.88      4.08 o 
  -4   3  17       17.33       17.80      3.07 o 
  -3   3  17        2.76        0.58      2.11 o 
  -2   3  17        1.53        0.97      2.90 o 
  -9   4  17       11.61        8.44      3.35 o 
  -8   4  17       14.92       16.11      3.94 o 
  -7   4  17       26.50       21.96      4.29 o 
  -6   4  17        3.33        0.00      2.01 o 
  -5   4  17       43.39       47.29      4.45 o 
  -4   4  17       32.93       35.85      4.04 o 
  -3   4  17        3.32        3.93      3.08 o 
  -2   4  17       24.58       27.84      3.10 o 
  -8   5  17       20.31       22.48      4.46 o 
  -7   5  17       23.14       24.71      4.48 o 
  -6   5  17       17.47       15.25      2.96 o 
  -5   5  17       69.42       65.27      6.02 o 
  -4   5  17       26.40       20.98      3.37 o 
  -3   5  17        0.22       -2.73      3.46 o 
  -2   5  17        9.86       11.56      2.49 o 
  -8   6  17       24.62       22.79      4.62 o 
  -7   6  17        4.92        3.98      2.95 o 
  -6   6  17        0.09        0.15      2.39 o 
  -5   6  17        2.91       -2.28      2.56 o 
  -4   6  17        4.65        4.72      2.25 o 
  -3   6  17        6.97        3.87      3.27 o 
  -7   7  17       11.66       11.78      3.57 o 
  -6   7  17        3.12        3.64      2.34 o 
  -5   7  17       57.92       61.25      5.11 o 
  -4   7  17        0.12        0.00      2.13 o 
  -3   7  17        3.39        1.18      2.13 o 
  -6   8  17        3.50        5.17      2.44 o 
  -5   8  17       11.86       13.42      3.12 o 
  -8   0  18      151.65      153.75      9.21 o 
  -7   0  18        0.18        2.91      2.53 o 
  -6   0  18        5.12        4.84      2.27 o 
  -5   0  18       19.19       29.25      3.52 o 
  -4   0  18       12.62       10.96      2.66 o 
  -3   0  18       54.39       49.72      6.15 o 
  -8   1  18       39.73       35.21      5.24 o 
  -7   1  18       14.15       14.29      2.48 o 
  -6   1  18       44.67       48.26      3.43 o 
  -5   1  18       71.30       72.01      3.88 o 
  -4   1  18       14.39       16.57      2.10 o 
  -3   1  18        4.68        6.34      2.60 o 
  -8   2  18       59.70       60.16      4.58 o 
  -7   2  18       12.65       13.87      2.49 o 
  -6   2  18        0.71       -1.42      1.97 o 
  -5   2  18        0.05        1.98      2.10 o 
  -4   2  18        2.11        2.86      2.27 o 
  -3   2  18       15.50       14.46      3.82 o 
  -8   3  18       14.03       14.53      3.94 o 
  -7   3  18       19.64       19.19      4.24 o 
  -6   3  18        2.02        3.88      2.25 o 
  -5   3  18        5.52        2.91      5.95 o 
  -4   3  18       12.54       14.04      3.00 o 
  -3   3  18        0.82        0.74      2.35 o 
  -7   4  18        7.62       10.62      3.47 o 
  -6   4  18        4.94        4.15      2.45 o 
  -5   4  18        0.08        1.52      2.85 o 
  -4   4  18       67.94       74.15      5.79 o 
  -7   5  18       13.79       13.66      3.72 o 
  -6   5  18        1.50        2.94      2.19 o 
  -5   5  18        5.15        6.14      5.00 o 
                                                 
